# Supplementary material for: Anatomical network analyses reveal evolutionary integration and modularity in the lizards skull
Source: Sci Rep. 2022 Sep 5;12:14429. doi: 10.1038/s41598-022-18222-8 (PMC9445097; doi:10.1038/s41598-022-18222-8)
Supplement: Supplementary file 1 — Supplementary Information 1. [file 41598_2022_18222_MOESM1_ESM.xlsx]

## Sheet: Sample list
Samples from Morphosource
Species	Family	Taxon	Cranial kinetic conditions		Specimen number	Holder	Media ID
Sphenodon punctatus	Sphenodontidae	Sphenodontidae	akinesis	firmpalatality	uf:herp:11978	Florida Museum of Natural History	Media 000011009
Abronia ornelasi	Anguidae	Anguimorpha	mesokinesis	hypokinesis	uta:uta-r:6220	The University of Texas at Arlington	Media 000165770
Amphisbaena alba	Amphisbaenidae	Lacertoidea (Amphisbaenia)	akinesis	n/a	fmnh:amphibians and reptiles:195924	The Field Museum of Natural History	Media 000096074
Anniella pulchra	Anniellidae	Anguimorpha	metakinesis	n/a	fmnh:amphibians and reptiles:130479	The Field Museum of Natural History	Media 000069964
Anolis cristatellus	Dactyloidae	Iguania	akinesis	firmpalatality	uf:herp:47686	Florida Museum of Natural History	Media 000021272
Bipes biporus	Bipedidae	Lacertoidea (Amphisbaenia)	akinesis	n/a	cas:herp:126478	California Academy of Sciences	Media 000098391
Brookesia brygooi	Chamaeleonidae	Iguania	akinesis	firmpalatality	fmnh:amphibians and reptiles:260015	The Field Museum of Natural History	Media 000098395
Coleonyx variegatus	Eublepharidae	Gekkota	amphikinesis	hypokinesis	ypm:vz:ypm herr 014383	Yale Peabody Museum	Media 000098472
Crotaphytus collaris	Crotaphytidae	Iguania	akinesis	firmpalatality	fmnh:amphibians and reptiles:48667	The Field Museum of Natural History	Media 000098503
Cyclura carinata	Iguanidae	Iguania	akinesis	firmpalatality	uf:herp:32820	University of Florida	Media 000059620
Delma borea	Pygopodidae	Gekkota	amphikinesis	hypokinesis	usnm:amphibians & reptiles:128679	National Museum of Natural History	Media 000098639
Dibamus novaeguineae	Dibamidae	Dibamidae	akinesis	firmpalatality	uf:herp:33488	Florida Museum of Natural History	Media 000062342
Diplodactylus pulcher	Diplodactylydae	Gekkota	amphikinesis	hypokinesis	cas:herp:75182	California Academy of Sciences	Media 000114270
Elgaria panamintina	Anguidae	Anguimorpha	amphikinesis	n/a	mvz:amphibian and reptile specimens:mvz:herp:191076	Museum of Vertebrate Zoology at Berkeley	Media 000038315
Enyalioides heterolepis	Hoplocercidae	Iguania	akinesis	firmpalatality	uf:herp:68015	University of Florida	Media 000065741
Gonatodes daudini	Sphaerodactylidae	Gekkota	amphikinesis	hypokinesis	uf:herp:165280	Florida Museum of Natural History	Media 000062039
Goniurosaurus kuroiwae kuroiwae	Eublepharidae	Gekkota	amphikinesis	hypokinesis	cas:herp:198810	California Academy of Sciences	Media 000103663
Homonota horrida	Phyllodactylidae	Gekkota	amphikinesis	hypokinesis	cas:herp:84771	California Academy of Sciences	Media 000103683
Lacerta viridis	Lacertidae	Lacertoidea	akinesis	firmpalatality	ypm:vz:ypm herr 012858	Yale Peabody Museum	Media 000098546
Leiocephalus carinatus	Leiocephalidae	Iguania	akinesis	firmpalatality	uf:herp:185239	University of Florida	Media 000073984
Lepidophyma flavimaculatum	Xantusiidae	Scincoidea	metakinesis?	n/a	lacm:herps:128570	Natural History Museum of Los Angeles County	Media 000098569
Liolaemus bellii	Liolaemidae	Iguania	akinesis	firmpalatality	mvz:amphibian and reptile specimens:mvz:herp:125659	Museum of Vertebrate Zoology at Berkeley	Media 000098648
Oedura tryoni	Diplodactylydae	Gekkota	amphikinesis	hypokinesis	cas:herp:75669	California Academy of Sciences	Media 000103727
Ophisaurus mimicus	Anguidae	Anguimorpha	metakinesis	n/a	ncsm:ncsm-herp:25699	North Carolina Museum of Natural Sciences	Media 000069149
Oplurus cyclurus	Opluridae	Iguania	akinesis	firmpalatality	ypm:vz:ypm herr 012861	Yale Peabody Museum	Media 000098585
Phyllurus platurus	Carphodactylidae	Gekkota	amphikinesis	hypokinesis	mcz:herp:r-130254	Museum of Comparative Zoology	Media 000043828
Phymaturus palluma	Liolaemidae	Iguania	akinesis	firmpalatality	fmnh:amphibians and reptiles:209123	The Field Museum of Natural History	Media 000098590
Platysaurus intermedius wilhelmi	Cordylidae	Scincoidea	mesokinesis	n/a	cas:herp:85847	California Academy of Sciences	Media 000062462
Polychrus marmoratus	Polychrotidae	Iguania	akinesis	firmpalatality	fmnh:amphibians and reptiles:42501	The Field Museum of Natural History	Media 000098597
Pristurus carteri	Sphaerodactylidae	Gekkota	amphikinesis	hypokinesis	cas:herp:225349	California Academy of Sciences	Media 000103841
Ptyodactylus hasselquistii	Phyllodactylidae	Gekkota	amphikinesis	hypokinesis	cas:herp:228536	California Academy of Sciences	Media 000103774
Rhampholeon brevicaudatus	Chamaeleonidae	Iguania	akinesis	firmpalatality	uf:herp:65355	University of Florida	Media 000011272
Rhineura floridana	Rhineuridae	Lacertoidea (Amphisbaenia)	akinesis	n/a	fmnh:amphibians and reptiles:31774	The Field Museum of Natural History	Media 000098600
Shinisaurus crocodilurus	Shinisauridae	Anguimorpha	mesokinesis?	n/a	fmnh:amphibians and reptiles:215541	The Field Museum of Natural History	Media 000098603
Strophurus ciliaris	Diplodactylydae	Gekkota	amphikinesis	hypokinesis	fmnh:amphibians and reptiles:215488	The Field Museum of Natural History	Media 000097641
Takydromus sexlineatus	Lacertidae	Lacertoidea	akinesis	firmpalatality	fmnh:amphibians and reptiles:255513	The Field Museum of Natural History	Media 000098607
Tarentola mauritanica	Phyllodactylidae	Gekkota	amphikinesis	hypokinesis	cas:herp:87112	California Academy of Sciences	Media 000103761
Trachylepis sulcata	Scincidae	Scincoidea	amphikinesis	hypokinesis	MCZ:A:28066	Museum of Comparative Zoology	Media 000029454
Trogonophis wiegmanni	Trogonophiidae	Lacertoidea (Amphisbaenia)	akinesis	n/a	ypm:vz:ypm herr 006903	Yale Peabody Museum	Media 000073996
Tropidophorus cocincinensis	Scincidae	Scincoidea	amphikinesis	hypokinesis	ncsm:ncsm-herp:77917	North Carolina Museum of Natural Sciences	Media 000063239
Tupinambis teguixin	Teiidae	Lacertoidea	n/a	n/a	fmnh:amphibians and reptiles:22416	The Field Museum of Natural History	Media 000097460
Urostrophus vautieri	Leiosauridae	Iguania	akinesis	firmpalatality	fmnh:amphibians and reptiles:83576	The Field Museum of Natural History	Media 000098617
Varanus komodoensis	Varanidae	Anguimorpha	amphikinesis	hypokinesis	tnhc:herpetology:95803	Texas Natural History Collections	Media 000098662
Xantusia extorris	Xantusiidae	Scincoidea	n/a	n/a	lacm:herps:2014	Natural History Museum of Los Angeles County	Media 000098626
Xenosaurus grandis	Xenosauridae	Anguimorpha	n/a	n/a	fmnh:amphibians and reptiles:123702	The Field Museum of Natural History	Media 000098633
Zonosaurus ornatus	Gerrhosauridae	Scincoidea	n/a	n/a	ypm:vz:ypm herr 012671	Yale Peabody Museum	Media 000098635
Samples in collections
Species	Family	Taxon	Cranial kinetic conditions		Specimen number	Holder	CT scanner
Agama sp.	Agamidae	Iguania	mesokinesis	firmpalatality	NSM-PO 370	National Museum of Nature and Science,Tokyo	FF35 CT
Basiliscus vitattus	Corytophanidae	Iguania	akinesis	firmpalatality	NSM-PO 366	National Museum of Nature and Science,Tokyo	FF35 CT
Cordylus cordylus	Cordylidae	Scincoidea	n/a	n/a	NSM-PO 381	National Museum of Nature and Science,Tokyo	Latheta LCT-200
Cyrtodactylus pulchellus	Gekkonidae	Gekkota	amphikinesis	hypokinesis	NSM-PO 357	National Museum of Nature and Science,Tokyo	Latheta LCT-200
Dipsosaurus dorsalis	Iguanidae	Iguania	akinesis	firmpalatality	NSM-PO 363	National Museum of Nature and Science,Tokyo	Latheta LCT-200
Draco volans	Agamidae	Iguania	mesokinesis	firmpalatality	NSM-PO 374	National Museum of Nature and Science,Tokyo	FF35 CT
Gekko japonicus	Gekkonidae	Gekkota	amphikinesis	hypokinesis	private collection	Institute of Dinosaur Research, Fukui Prefectural University	FF35 CT
Heloderma horridum	Helodermatidae	Anguimorpha	metakinesis?	n/a	NSM-PO 385	National Museum of Nature and Science,Tokyo	Latheta LCT-200
Leiolepis belliana	Agamidae	Iguania	mesokinesis	firmpalatality	NSM-PO 401	National Museum of Nature and Science,Tokyo	Latheta LCT-200
Phrynosoma asio	Phrynosomatidae	Iguania	akinesis	firmpalatality	NSM-PO 360	National Museum of Nature and Science,Tokyo	Latheta LCT-200
Pogona vitticeps	Agamidae	Iguania	mesokinesis	firmpalatality	IDR FPU110	Institute of Dinosaur Research, Fukui Prefectural University	Latheta LCT-200
Varanus niloticus	Varanidae	Anguimorpha	amphikinesis	hypokinesis	IDR FPU109	Institute of Dinosaur Research, Fukui Prefectural University	Latheta LCT-200
The information on cranial kinetic conditions is based on Evans (2008), Jones et al. (2011), Iordansky (2011), and Mezzasalma et al. (2014), and most are known at the family level, not at the species level.

## Sheet: Ecological traits
	Ecological traits
Species	Habitat	Locomotion	Diet	References
Sphenodon punctatus	semi-fossorial	ground dweller/digger	invertivore	Fund, K., Fund, B., Plans, S., Taiao, T. T., & Grants, S. T. Feeding ecology of the tuatara (Sphenodon punctatus) on Stephens Island, Cook Strait. N. Z. J. Ecol. 4, 89–97 (1981).; Corkery, I., Bell, B. D., & Nelson, N. J. Behavioral thermoregulation of the tuatara, Sphenodon punctatus, under hydric and digestive constraints. Herpetol. Conserv. Biol. 9, 29–37 (2014).
Abronia ornelasi	arboreal	climber	n/a	Campbell, J. A., & Frost, D. R. Anguid lizards of the genus Abronia: revisionary notes, descriptions of four new species, a phylogenetic analysis, and key. Am. Mus. Nat. Hist. 216, 1–121 (1993).; Campbell, J. A. Abronia ornelasi. The IUCN Red List of Threatened Species 2007. http://dx.doi.org/10.2305/IUCN.UK.2007.RLTS.T63687A12697494.en (2007).
Agama sp.	n/a	n/a	n/a
Amphisbaena alba	fossorial	digger	invertivore	Colli, G. R., & Zamboni, D. S. Ecology of the worm-lizard Amphisbaena alba in the Cerrado of Central Brazil. Copeia 733–742 (1999).
Anniella pulchra	fossorial	digger	invertivore	Miller, C. M. Ecologic relations and adaptations of the limbless lizards of the genus Anniella. Ecol. Monogr. 14, 271–289 (1944).
Anolis cristatellus	semi-arboreal	ground dweller/climber	omnivore	Henderson, R. W., & Powell, R. Natural history of West Indian reptiles and amphibians. (University Press of Florida, 2009).; Brandley, M. C., & de Queiroz, K. Phylogeny, ecomorphological evolution, and historical biogeography of the Anolis cristatellus series. Herpetol. Monogr. 18, 90–126 (2004).
Basiliscus vitattus	semi-arboreal	ground dweller/climber	invertivore	Campbell, J. A. Amphibians and reptiles of northern Guatemala, the Yucatán, and Belize. (University of Oklahoma Press, 1998).
Bipes biporus	fossorial	digger	invertivore	Kearney, M. Diet in the amphisbaenian Bipes biporus. J. Herpetol. 37, 404–408 (2003).
Brookesia brygooi	semi-arboreal	ground dweller/climber	invertivore	Randrianantoandro, J. C. Chameleons for Conservation: Surveying and Monitoring in Central Menabe Madagascar. (Madagasikara Voakajy, 2007).; Scherz, M. D., Köhler, J., Rakotoarison, A., Glaw, F., & Vences, M. A new dwarf chameleon, genus Brookesia, from the Marojejy massif in northern Madagascar. Zoosystematics Evol. 95, 95 (2019).
Coleonyx variegatus	terrestrial	ground dweller	invertivore	Knowlton, G. F. Lizards in insect control. Ohio J. Sci. 38, 235–238 (1938).; Parker, W. S. Aspects of the ecology of a Sonoran Desert population of the western banded gecko, Coleonyx variegatus (Sauria, Eublepharinae). Am. Midl. Nat. 88, 209–224 (1972).; Stebbins, R. C. A Field Guide to Western Reptiles and Amphibians, 3rd ed. (Houghton Mifflin Harcourt, 2003).
Cordylus cordylus	saxicolous	ground dweller	invertivore	Cooper, W. E., van Wyk, J. H., & Mouton, P. L. F. Pheromonal detection and sex discrimination of conspecific substrate deposits by the rock-dwelling cordylid lizard Cordylus cordylus. Copeia, 1996, 839–845 (1996).; Clusella-Trullas, S., & Botes, A. Faecal analysis suggests generalist diets in three species of Western Cape cordylids. Afr. Zool. 43, 125–130 (2008).
Crotaphytus collaris	terrestrial	ground dweller	carnivore	Best, T. L., & Pfaffenberger, G. S. Age and sexual variation in the diet of collared lizards (Crotaphytus collaris). Southwest. Nat. 32, 415–426 (1987).; Bartlett, R. D., & Bartlett, P. P. A field guide to Texas reptiles and amphibians. (Taylor Pub, 1999).
Cyclura carinata	terrestrial/saxicolous	ground dweller	herbivore	Gerber, G. P., Colosimo, G. & Grant, T. D. Cyclura carinata. The IUCN Red List of Threatened Species 2020. https://dx.doi.org/10.2305/IUCN.UK.2020-2.RLTS.T6026A3097754.en (2020).
Cyrtodactylus pulchellus	terrestrial/saxicolous	ground dweller	invertivore	Ellis, M., & Pauwels, O. S. The bent-toed geckos (Cyrtodactylus) of the caves and karst of Thailand. Cave Karst Sci. 39, 16–22 (2012).; Wood, J. et al. A new potentially endangered limestone-associated Bent-toed Gecko of the Cyrtodactylus pulchellus (Squamata: Gekkonidae) complex from northern Peninsular Malaysia. Zootaxa 4751, 437–460 (2020).
Delma borea	terrestrial	ground dweller	invertivore	Cogger, H.G. Reptiles and Amphibians of Australia. (New Holland Publishers, 2000).; Brennan, I. G. Interspecific and intraspecific relationships, and biogeography of flap-footed geckos, Delma Gray 1831 (Squamata: Pygopodidae). (Villanova University, 2014).
Dibamus novaeguineae	fossorial	digger	omnivore	Allison, A. Distribution and ecology of New Guinea lizards. in Biogeography and ecology of New Guinea (ed. Gressitt, J. L.), 803–813, (Springer, 1982).; Rieppel, O. The cranial morphology of the fossorial lizard genus Dibamus with a consideration of its phylogenetic relationships. J. Zool. 204, 289–327 (1984).
Diplodactylus pulcher	semi-arboreal	ground dweller/climber	invertivore	Pianka, E. R., & Pianka, H. D. Comparative ecology of twelve species of nocturnal lizards (Gekkonidae) in the Western Australian desert. Copeia 1976, 125–142 (1976).
Dipsosaurus dorsalis	terrestrial	ground dweller	herbivore	Jayne, B. C., & Irschick, D. J. Effects of incline and speed on the three-dimensional hindlimb kinematics of a generalized iguanian lizard (Dipsosaurus dorsalis). J. Exp. Biol. 202, 143–159 (1999).; Dibble, C. J., Smith, G. R., & Lemos-Espinal, J. A. Diet and sexual dimorphism of the desert iguana, Dipsosaurus dorsalis, from Sonora, Mexico. West. N. Am. Nat. 68, 521–523 (2008).
Draco volans	arboreal	climber/glider	invertivore	Smith, B. E. Notes on a collection of squamate reptiles from eastern Mindanao, Philippine Islands part 1: Lacertilia. Asiat. Herpetol. Res. 5, 85–95 (1993).
Elgaria panamintina	terrestrial	ground dweller	carnivore	Hammerson, G. A. (2007). Elgaria panamintina. The IUCN Red List of Threatened Species 2007. http://dx.doi.org/10.2305/IUCN.UK.2007.RLTS.T40792A10355592.en (2007).; Yasuda, C. Ecology and distribution of the panamint alligator lizard (Elgaria panamintina). (Doctoral dissertation, 2015).
Enyalioides heterolepis	semi-arboreal	ground dweller/climber	invertivore	Torres-Carvajal, O., Etheridge, R., & De Queiroz, K. A systematic revision of Neotropical lizards in the clade Hoplocercinae (Squamata: Iguania). Zootaxa 2752, 1–44 (2011).
Gekko japonicus	saxicolous	climber	invertivore	Murai, S., Jono, T., & Hongo, Y. Gekko japonicus (Japanese gecko). Sap feeding. Herpetol. Rev. 44, 323–324 (2013).
Gonatodes daudini	terrestrial	ground dweller	invertivore	Quinn, D. P. et al. The reptiles of Union Island, St. Vincent and the Grenadines. Reptil. amphib. 17, 222–233 (2010).; Daltry, J. C., Powell, R. & Henderson, R. W. Gonatodes daudini. The IUCN Red List of Threatened Species 2019. http://dx.doi.org/10.2305/IUCN.UK.2019-3.RLTS.T194258A71748321.en (2019).
Goniurosaurus kuroiwae kuroiwae	leaf litter	litter dweller	invertivore	Dial, B. E., & Grismer, L. L. A phylogenetic analysis of physiological-ecological character evolution in the lizard genus Coleonyx and its implications for historical biogeographic reconstruction. Syst. Biol. 41, 178–195 (1992).; Werner, Y. L., Takahashi, H., Yasukawa, Y., & Ota, H. Factors affecting foraging behaviour, as seen in a nocturnal ground lizard, Goniurosaurus kuroiwae kuroiwae. J. Nat…
Heloderma horridum	semi-arboreal	ground dweller/climber	carnivore	Beck, D. D. & Lowe, C. H. Ecology of the Beaded lizard, Heloderma horridum, in a tropical dry forest in Jalisco, México. J. Herpetol. 25, 395–406 (1991).
Homonota horrida	n/a	n/a	invertivore	Aun, L & Martori, R. Biología de una población de Homonota horrida. Cuad. herpetol. 8, 90–96 (1994).
Lacerta viridis	terrestrial	ground dweller	invertivore	Angelici, F. M., Luiselli, L., & Rugiero, L. Food habits of the green lizard, Lacerta bilineata, in central Italy and a reliability test of faecal pellet analysis. Ital. J. Zool. 64, 267–272 (1997).
Leiocephalus carinatus	semi-arboreal	ground dweller/climber	omnivore	Kircher, B. K., Robinson, C. D., & Johnson, M. A. Herbivory in the Northern Curly-tailed Lizard (Leiocephalus carinatus). Caribb. Herpetol. 50, 1–2 (2014).
Leiolepis belliana	semi-fossorial	ground dweller/digger	omnivore	Cooper, W. E. Food chemical discrimination by the omnivorous lizard Leiolepis belliana. J. herpetol. 37, 189–190 (2003).; Grismer, J. L. et al. Multiple origins of parthenogenesis, and a revised species phylogeny for the Southeast Asian butterfly lizards, Leiolepis. Biol. J. Linn. Soc. 113, 1080–1093 (2014).
Lepidophyma flavimaculatum	semi-arboreal	ground dweller/climber	invertivore	Sunyer, J., Chaves, G., Porras, L. W., Lamar, W. & Solórzano, A. Lepidophyma flavimaculatum. The IUCN Red List of Threatened Species 2013. http://dx.doi.org/10.2305/IUCN.UK.2013-2.RLTS.T197495A2490538.en (2013).
Liolaemus bellii	terrestrial/saxicolous	ground dweller	omnivore	Celedon-Neghme, C., San Martin, L. A., Victoriano, P. F., & Cavieres, L. A. Legitimate seed dispersal by lizards in an alpine habitat: The case of Berberis empetrifolia (Berberidaceae) dispersed by Liolaemus belii (Tropiduridae). Acta Oecol. 33, 265–271 (2008).
Oedura tryoni	semi-arboreal	ground dweller/climber	invertivore	Bustard, H. R. The Oedura tryoni complex: East Australian rock-dwelling geckos. (Reptilia: Gekkonidae). Bull. Br. Mus. Nat. Hist., Zool. 1–14 (1966).; Wilson, S., & Swan, G. A complete guide to reptiles of Australia. (New Holland Publishers, 2013).
Ophisaurus mimicus	terrestrial	ground dweller	invertivore	Palmer, W. M. A new species of glass lizard (Anguidae: Ophisaurus) from the southeastern United States. Herpetologica 43, 415–423 (1987).; Ashton, R. E., Jr., & Ashton, P. S. Handbook of reptiles and amphibians of Florida. Part 2. Lizards, turtles & crocodilians. (Windward Publishing, 1991).
Oplurus cyclurus	arboreal	climber	invertivore	Brillet, C. Contribution à l' étude des relations entre individus chez cinq espèces d'iguanes malgaches du genre Oplurus. Rev. Ecol. 36, 79–148 (1982).; Glaw, F., & Vences, M. A field guide to the amphibians and reptiles of Madagascar. (Vences & Glaw, 2007).
Phrynosoma asio	terrestrial	ground dweller	invertivore	Canseco-Marquez, L., Muñoz, A., García, A, & Ponce, P. Phrynosoma asio. The IUCN Red List of Threatened Species 2013. http://dx.doi.org/10.2305/IUCN.UK.2013-2.RLTS.T198393A2524363.en (2013).; Ernesto, G. Phrynosoma asio (Giant Horned Lizard). Captive Diet. Herpetol. Rev. 45, 635 (2014).
Phyllurus platurus	saxicolous	ground dweller/climber	invertivore	Mo, M. Habitat selection of the Broad-tailed Gecko Phyllurus platurus in an urban Sydney bushland remnant. Aust. Zool. 37, 95–101 (2014).
Phymaturus palluma	saxicolous	ground dweller/climber	herbivore	Vicenzi, N. P., & Massarelli, R. E. Phymaturus palluma (High Mountain Lizard) diet. Herpetol. Rev. 49, 121 (2018).
Platysaurus intermedius wilhelmi	saxicolous	ground dweller/climber	invertivore	Broadley, D. G. A revision of the genus Platysaurus A. Smith:(Sauria: Cordylidae). Occ. Pap. Nat. Mus. Rhod. B. 6, 129–185 (1978).
Pogona vitticeps	semi-arboreal	ground dweller/climber	omnivore	Melville, J., Harmon, L. J., & Losos, J. B. (2006). Intercontinental community convergence of ecology and morphology in desert lizards. Proc. R. Soc. B: Biol. Sci. 273, 557–563 (2006).; Oonincx, D. G. A. B., Van Leeuwen, J. P., Hendriks, W. H., & Van der Poel, A. F. B. The diet of free‐roaming Australian central bearded dragons (Pogona vitticeps). Zoo Biol. 34, 271–277 (2015).
Polychrus marmoratus	arboreal	climber	invertivore	Avila-Pires T. C. S. Lizards of Brazilian Amazonia (Reptilia: Squamata). Zoöl. Verh. 299, 1–706 (1995).
Pristurus carteri	terrestrial/saxicolous	ground dweller	n/a	Sindaco, R., Wilms, T. & Mohammed, S. F. Pristurus carteri. The IUCN Red List of Threatened Species 2012. http://dx.doi.org/10.2305/IUCN.UK.2012.RLTS.T199586A2605065.en (2012).
Ptyodactylus hasselquistii	saxicolous	climber	invertivore	Ibrahim, A. A. et al. Ecological study of the fan-toed gecko, Ptyodactylus hasselquistii in the Ha'il Region, Saudi Arabia. Egypt. J. Zool. 65, 1–18 (2016).
Rhampholeon brevicaudatus	terrestrial	ground dweller	invertivore	Spawls, S., Howell, K., Drewes, R. & Ashe, J. Reptiles of East Africa. (Academic Press, 2002).; Riedel, J., Boehme, W., Bleckmann, H., & Spinner, M. Microornamentation of leaf chameleons (Chamaeleonidae: Brookesia, Rhampholeon, and Rieppeleon)—with comments on the evolution of microstructures in the chamaeleonidae. J. Morphol. 276, 167–184 (2015).
Rhineura floridana	fossorial	digger	invertivore	Conant, R. A Field Guide to the Reptiles and Amphibians of Eastern and Central North America. (Houghton Mifflin Company, 1975).; Bursey, C. R. Paradollfusnema telfordi n. sp. (Nematoda: Cosmocercidae) from the worm lizard, Rhineura floridana (Amphisbaenia), of Florida. J. Parasitol. 88, 554–556 (2002).
Shinisaurus crocodilurus	semi-aquatic	ground dweller/swimmer	invertivore	Ziegler, T., Quyet, L. K., Thanh, V. N., Hendrix, R., & Boehme, W. A comparative study of crocodile lizards (Shinisaurus crocodilurus Ahl, 1930) from Vietnam and China. Raffles Bull. Zool. 56, 181-187 (2008).
Strophurus ciliaris	arboreal	climber	invertivore	Pianka, E. R., & Pianka, H. D. Comparative ecology of twelve species of nocturnal lizards (Gekkonidae) in the Western Australian desert. Copeia 125–142 (1976).
Takydromus sexlineatus	terrestrial	ground dweller	invertivore	Cooper, W. E., Paulissen, M. A., & Habegger, J. J. Discrimination of prey, but not plant, chemicals by actively foraging, insectivorous lizards, the lacertid Takydromus sexlineatus and the teiid Cnemidophorus gularis. J. Chem. Ecol. 26, 1623–1634 (2000).; Hawkeswood, T. J., & Sommung, B. A record of the Long-tailed Lizard, Takydromus sexlineatus (Daudin, 1802) (Reptilia: Lacertidae) from the farm…
Tarentola mauritanica	saxicolous	climber	invertivore	Gil, M. J., & Perez-Mellado, V. Seasonal variation in diet composition and prey selection in the Mediterranean gecko Tarentola mauritanica. Isr J. Ecol. Evol. 40, 61–74 (1994).; Vogrin, M., Corti, C., Pérez Mellado, V., Baha El Din, S. & Martínez-Solano, I. Tarentola mauritanica. The IUCN Red List of Threatened Species 2017. http://dx.doi.org/10.2305/IUCN.UK.2017-2.RLTS.T61578A63716927.en (2017).
Trachylepis sulcata	terrestrial/saxicolous	ground dweller	n/a	Bauer, A. M., & Branch, W. R. The herpetofauna of the Richtersveld National Park and the adjacent northern Richtersveld, Northern Cape Province, Republic of South Africa. Herpetol. Nat. Hist. 8, 111–160 (2003).; Portik, D. M., Bauer, A. M., & Jackman, T. R. Bridging the gap: western rock skinks (Trachylepis sulcata) have a short history in South Africa. Mol. Ecol. 20, 1744–1758 (2011).
Trogonophis wiegmanni	fossorial	digger	invertivore	Martín, J., Ortega, J., López, P., Pérez‐Cembranos, A., & Pérez‐Mellado, V. Fossorial life does not constrain diet selection in the amphisbaenian Trogonophis wiegmanni. J. Zool. 291, 226–233 (2013).
Tropidophorus cocincinensis	semi-aquatic	ground dweller/swimmer	n/a	Golynsky, E. et al. Tropidophorus cocincinensis. The IUCN Red List of Threatened Species 2018. http://dx.doi.org/10.2305/IUCN.UK.2018-2.RLTS.T104831891A104853845.en (2018).
Tupinambis teguixin	terrestrial	ground dweller	omnivore	Presch, W. A review of the tegus, lizard genus Tupinambis (Sauria: Teiidae) from South America. Copeia, 740–746 (1973).; Mercolli, C., & Yanosky, A. The diet of adult Tupinambis teguixin (Sauria Teiidae) in the eastern Chaco of Argentina. Herpetol. J. 4, 15–19 (1994).
Urostrophus vautieri	arboreal	climber	invertivore	Henle, K., & Knogge, C. Water-filled bromeliad as roost site of a tropical lizard, Urostrophus vautieri (Sauria: Leiosauridae). Stud. Neotrop. Fauna Environ. 44, 161–162 (2009).; Novelli, I., Morton, G., Tadeu Trinidade, I., & Friero-Costa, F.A. Urostrophus vautieri (Brazilian Steppe iguana). Diet. Herpetol. Rev. 44, 516 (2013).
Varanus komodoensis	terrestrial	ground dweller	carnivore	Jessop, T., Ariefiandy, A., Azmi, M., Ciofi, C., Imansyah, J. & Purwandana, D. Varanus komodoensis. The IUCN Red List of Threatened Species 2021. https://dx.doi.org/10.2305/IUCN.UK.2021-2.RLTS.T22884A123633058.en (2021).
Varanus niloticus	terrestrial	ground dweller	carnivore	Dalhuijsen, K., Alexander, G. J., & Branch, W. R. A comparative analysis of the diets of Varanus albigularis and Varanus niloticus in South Africa. Afr. Zool. 49, 83–93, (2014).
Xantusia extorris	terrestrial	ground dweller	invertivore	Webb, R. G. A new night lizard from (Genus Xantusia) Durango, Mexico. Am. Mus. Novit. 2231, 1–16 (1965).; Castañeda-Gaytán, J. G., Castañeda-Gaytán, J., Cano-Villegas, O., & García-Vázquez, U. O. Distribución de Xantusia extorris en el estado de Coahuila, México, con aspectos de historia natural. Acta Zool. Mex. 29, 240–244 (2013).
Xenosaurus grandis	saxicolous	ground dweller/climber	invertivore	Ballinger, R. E., Lemos-Espinal, J., Sanoja-Sarabia, S., & Coady, N. R. Ecological observations of the lizard, Xenosaurus grandis in Cuautlapán, Veracruz, México. Biotropica 27, 128–132 (1995).
Zonosaurus ornatus	terrestrial	ground dweller	invertivore	Meier, H. Zur Ökologie, Ethologie und Taxonomie einiger Schildechsen der Gattungen Tracheloptychus und Zonosaurus auf Madagaskar. Herpteofauna 10, 22–26 (1988).; Recknagel, H. et al. Multi-gene phylogeny of Madagascar’s plated lizards, Zonosaurus and Tracheloptychus (Squamata: Gerrhosauridae). Mol. Phylogenetics Evol. 69, 1215–1221 (2013).

## Sheet: Morphological traits
	Morphological traits
Species	Upper temporal bar	Postorbital bar
Sphenodon punctatus	present	present
Abronia ornelasi	present	imcomplete
Agama sp.	present	present
Amphisbaena alba	absent	absent
Anniella pulchra	absent	absent
Anolis cristatellus	present	present
Basiliscus vitattus	present	present
Bipes biporus	absent	absent
Brookesia brygooi	present	present
Coleonyx variegatus	absent	absent
Cordylus cordylus	fenestra is almost closed	present
Crotaphytus collaris	imcomplete	present
Cyclura carinata	present	present
Cyrtodactylus pulchellus	absent	absent
Delma borea	absent	absent
Dibamus novaeguineae	absent	absent
Diplodactylus pulcher	absent	absent
Dipsosaurus dorsalis	present	present
Draco volans	present	present
Elgaria panamintina	present	imcomplete
Enyalioides heterolepis	present	present
Gekko japonicus	absent	absent
Gonatodes daudini	absent	absent
Goniurosaurus kuroiwae kuroiwae	absent	absent
Heloderma horridum	absent	absent
Homonota horrida	absent	absent
Lacerta viridis	fenestra is almost closed	present
Leiocephalus carinatus	present	present
Leiolepis belliana	present	present
Lepidophyma flavimaculatum	fenestra is closed	present
Liolaemus bellii	imcomplete	imcomplete
Oedura tryoni	absent	absent
Ophisaurus mimicus	fenestra is almost closed	imcomplete
Oplurus cyclurus	imcomplete	imcomplete
Phrynosoma asio	present	present
Phyllurus platurus	absent	absent
Phymaturus palluma	imcomplete	imcomplete
Platysaurus intermedius wilhelmi	fenestra is almost closed	present
Pogona vitticeps	present	present
Polychrus marmoratus	present	present
Pristurus carteri	absent	absent
Ptyodactylus hasselquistii	absent	absent
Rhampholeon brevicaudatus	imcomplete	present
Rhineura floridana	absent	absent
Shinisaurus crocodilurus	present	present
Strophurus ciliaris	absent	absent
Takydromus sexlineatus	fenestra is almost closed	present
Tarentola mauritanica	absent	absent
Trachylepis sulcata	fenestra is almost closed	imcomplete
Trogonophis wiegmanni	absent	absent
Tropidophorus cocincinensis	fenestra is almost closed	imcomplete
Tupinambis teguixin	present	present
Urostrophus vautieri	imcomplete	present
Varanus komodoensis	present	absent
Varanus niloticus	present	absent
Xantusia extorris	fenestra is closed	imcomplete
Xenosaurus grandis	present	present
Zonosaurus ornatus	fenestra is almost closed	present
