# Supplementary material for: Anatomical network analyses reveal evolutionary integration and modularity in the lizards skull
Source: Sci Rep. 2022 Sep 5;12:14429. doi: 10.1038/s41598-022-18222-8 (PMC9445097; doi:10.1038/s41598-022-18222-8)
Supplement: Supplementary file 2 — Supplementary Information 2. [file 41598_2022_18222_MOESM2_ESM.xlsx]

## Sheet: Sphenodon.punctatus
uf:herp:11978	angular left	angular right	articular. prearticular. surangular left	articular. prearticular. surangular right	basioccipital left	basioccipital right	coronoid left	coronoid right	dentary left	dentary right	ectopterygoid left	ectopterygoid right	epipterygoid left	epipterygoid right	frontal left	frontal right	jugal left	jugal right	maxilla left	maxilla right	nasal left	nasal right	otooccipital(exoccipital. opisthotic) left	otooccipital(exoccipital. opisthotic) right	palatine left	palatine right	parietal left	parietal right	postfrontal left	postfrontal right	postorbital left	postorbital righ	prefrontal left	prefrontal right	premaxilla left	premaxilla right	prootic left	prootic right	pterygoid left	pterygoid right	quadrate left	quadrate right	quadratojugal left	quadratojugal right	septomaxilla left	septomaxilla right	sphenoid left	sphenoid right	squamosal left
angular left			1				1		1
angular right				1				1		1
articular. prearticular. surangular left	1						1		1																																1
articular. prearticular. surangular right		1						1		1																																1
basioccipital left						1																	1																								1
basioccipital right					1																			1																								1
coronoid left	1		1						1
coronoid right		1		1						1
dentary left	1		1				1			1
dentary right		1		1				1	1
ectopterygoid left																	1		1																				1
ectopterygoid right																		1		1																				1
epipterygoid left																																					1		1		1
epipterygoid right																																						1		1		1
frontal left																1					1						1		1				1
frontal right															1							1						1		1				1
jugal left											1								1						1						1												1						1
jugal right												1								1						1						1												1
maxilla left											1						1				1				1								1		1										1
maxilla right												1						1				1				1								1		1										1
nasal left															1				1			1											1		1
nasal right																1				1	1													1		1
otooccipital(exoccipital. opisthotic) left					1																						1										1										1
otooccipital(exoccipital. opisthotic) right						1																						1										1										1
palatine left																	1		1														1						1
palatine right																		1		1														1						1
parietal left															1								1					1	1																				1
parietal right																1								1			1			1
postfrontal left															1												1				1
postfrontal right																1												1				1
postorbital left																	1												1																				1
postorbital righ																		1												1
prefrontal left															1				1		1				1
prefrontal right																1				1		1				1
premaxilla left																			1		1															1
premaxilla right																				1		1													1
prootic left													1										1																								1
prootic right														1										1																								1
pterygoid left											1		1												1																1						1
pterygoid right												1		1												1																1						1
quadrate left			1										1																										1				1						1
quadrate right				1										1																										1				1
quadratojugal left																	1																								1								1
quadratojugal right																		1																								1
septomaxilla left																			1
septomaxilla right																				1
sphenoid left					1																		1														1		1									1
sphenoid right						1																		1														1		1							1
squamosal left																	1										1				1										1		1
squamosal right																		1										1				1										1		1
supraoccipital left													1										1				1										1
supraoccipital right														1										1				1										1
vomer left																									1										1				1
vomer right																										1										1				1
[truncated: 5 more columns]

## Sheet: Abronia ornelasi
uta:uta-r:6220	angular left	angular right	articular left	articular right	basioccipital left	basioccipital right	coronoid left	coronoid right	dentary left	dentary right	ectopterygoid left	ectopterygoid right	epipterygoid left	epipterygoid right	frontal left	frontal right	jugal left	jugal right	lacrimal left	lacrimal right	maxilla left	maxilla right	nasal left	nasal right	otooccipital(exoccipital. opisthotic) left	otooccipital(exoccipital. opisthotic) right	palatine left	palatine right	parietal left	parietal right	postfrontal left	postfrontal right	postorbital left	postorbital right	prefrontal left	prefrontal right	premaxilla left	premaxilla right	prootic left	prootic right	pterygoid left	pterygoid right	quadrate left	quadrate right	septomaxilla left	septomaxilla right	sphenoid left	sphenoid right	splenial left
angular left			1						1																																								1
angular right				1						1
articular left	1						1																																				1						1
articular right		1						1																																				1
basioccipital left						1																			1														1								1
basioccipital right					1																					1														1								1
coronoid left			1						1																																								1
coronoid right				1						1
dentary left	1						1			1																																							1
dentary right		1						1	1
ectopterygoid left																					1																				1
ectopterygoid right																						1																				1
epipterygoid left																																									1
epipterygoid right																																										1
frontal left																1							1						1		1				1
frontal right															1									1						1		1				1
jugal left																			1		1														1
jugal right																				1		1														1
lacrimal left																	1				1														1
lacrimal right																		1				1														1
maxilla left											1						1		1				1				1								1		1								1
maxilla right												1						1		1				1				1								1		1								1
nasal left															1						1			1													1
nasal right																1						1	1															1
otooccipital(exoccipital. opisthotic) left					1																																		1				1
otooccipital(exoccipital. opisthotic) right						1																																		1				1
palatine left																					1														1						1
palatine right																						1														1						1
parietal left															1															1	1
parietal right																1													1			1
postfrontal left															1														1				1
postfrontal right																1														1				1
postorbital left																															1
postorbital right																																1
prefrontal left															1		1		1		1						1
prefrontal right																1		1		1		1						1
premaxilla left																					1		1															1
premaxilla right																						1		1													1
prootic left					1																				1																						1
prootic right						1																				1																						1
pterygoid left											1		1														1																1				1
pterygoid right												1		1														1																1				1
quadrate left			1																						1																1
quadrate right				1																						1																1
septomaxilla left																					1
septomaxilla right																						1
sphenoid left					1																																		1		1							1
sphenoid right						1																																		1		1					1
splenial left	1		1				1		1
splenial right		1		1				1		1
squamosal left																																	1										1
squamosal right																																		1										1
supraoccipital left																									1														1
supraoccipital right																										1														1
supratemporal left																									1				1
supratemporal right																										1				1
surangular left	1		1				1		1																																								1
surangular right		1		1				1		1
vomer left																					1						1										1								1
vomer rihgt																						1						1										1								1
[truncated: 11 more columns]

## Sheet: Agama sp.
NSM-PO 370	angular left	angular right	articular left	articular right	basioccipital left	basioccipital right	coronoid left	coronoid right	dentary left	dentary right	ectopterygoid left	ectopterygoid right	epipterygoid left	epipterygoid right	frontal left	frontal right	jugal left	jugal right	lacrimal left	lacrimal right	maxilla left	maxilla right	nasal left	nasal right	orbitosphenoid left	orbitosphenoid right	otooccipital(exoccipital. opisthotic) left	otooccipital(exoccipital. opisthotic) right	palatine left	palatine right	parietal. supratemporal left	parietal. supratemporal right	postorbital left	postorbital right	prefrontal left	prefrontal right	premaxilla left	premaxilla right	prootic left	prootic right	pterygoid left	pterygoid right	quadrate left	quadrate right	septomaxilla left	septomaxilla right	sphenoid left	sphenoid right	squamosal left
angular left			1				1		1
angular right				1				1		1
articular left	1						1																																				1
articular right		1						1																																				1
basioccipital left						1																					1												1								1
basioccipital right					1																							1												1								1
coronoid left	1		1						1
coronoid right		1		1						1
dentary left	1						1			1
dentary right		1						1	1
ectopterygoid left																	1				1												1								1
ectopterygoid right																		1				1												1								1
epipterygoid left																																							1		1
epipterygoid right																																								1		1
frontal left																1					1		1		1						1		1		1
frontal right															1							1		1		1						1		1		1
jugal left											1										1												1																1
jugal right												1										1												1
lacrimal left																					1								1						1
lacrimal right																						1								1						1
maxilla left											1				1		1		1			1	1						1						1		1
maxilla right												1				1		1		1	1			1						1						1		1
nasal left															1						1			1													1
nasal right																1						1	1															1
orbitosphenoid left															1											1
orbitosphenoid right																1									1
otooccipital(exoccipital. opisthotic) left					1																										1								1				1
otooccipital(exoccipital. opisthotic) right						1																										1								1				1
palatine left																			1		1														1						1
palatine right																				1		1														1						1
parietal. supratemporal left															1												1					1	1						1				1						1
parietal. supratemporal right																1												1			1			1						1				1
postorbital left											1				1		1														1																		1
postorbital right												1				1		1														1
prefrontal left															1				1		1								1
prefrontal right																1				1		1								1
premaxilla left																					1		1															1
premaxilla right																						1		1													1
prootic left					1								1														1				1																1
prootic right						1								1														1				1																1
pterygoid left											1		1																1														1				1
pterygoid right												1		1																1														1				1
quadrate left			1																								1				1										1								1
quadrate right				1																								1				1										1
septomaxilla left																					1																									1
septomaxilla right																						1																							1
sphenoid left					1																																		1		1							1
sphenoid right						1																																		1		1					1
squamosal left																	1														1		1										1
squamosal right																		1														1		1										1
supraoccipital left																											1												1
supraoccipital right																												1												1
surangular left	1		1				1		1
surangular right		1		1				1		1
vomer left																					1								1
vomer rihgt																						1								1
[truncated: 7 more columns]

## Sheet: Amphisbaena alba
fmnh:amphibians and reptiles:195924	angular left	angular right	articular. surangular left	articular. surangular right	braincase left	braincase right	coronoid left	coronoid right	dentary left	dentary right	ectopterygoid left	ectopterygoid right	frontal left	frontal right	maxilla left	maxilla right	nasal left	nasal right	palatine left	palatine right	parasphenoid left	parasphenoid right	parietal left	parietal right	prefrontal left	prefrontal right	premaxilla left	premaxilla right	pterygoid left	pterygoid right	quadrate left	quadrate right	septomaxilla left	septomaxilla right	tabulosphenoid left	tabulosphenoid right	vomer left	vomer rihgt
angular left			1						1
angular right				1						1
articular. surangular left	1						1		1																						1
articular. surangular right		1						1		1																						1
braincase left						1															1		1								1
braincase right					1																	1		1								1
coronoid left			1						1
coronoid right				1						1
dentary left	1		1				1			1
dentary right		1		1				1	1
ectopterygoid left															1				1										1
ectopterygoid right																1				1										1
frontal left														1	1		1						1		1		1
frontal right													1			1		1						1		1		1
maxilla left											1		1				1		1						1		1						1				1
maxilla right												1		1				1		1						1		1						1				1
nasal left													1		1			1									1
nasal right														1		1	1											1
palatine left											1				1														1						1		1
palatine right												1				1														1						1		1
parasphenoid left					1																	1							1						1
parasphenoid right						1															1									1						1
parietal left					1								1											1											1
parietal right						1								1									1													1
prefrontal left													1		1
prefrontal right														1		1
premaxilla left													1		1		1											1									1
premaxilla right														1		1		1									1											1
pterygoid left											1								1		1										1
pterygoid right												1								1		1										1
quadrate left			1		1																								1
quadrate right				1		1																								1
septomaxilla left															1																			1
septomaxilla right																1																	1
tabulosphenoid left																			1		1		1													1
tabulosphenoid right																				1		1		1											1
vomer left															1				1								1											1
vomer rihgt																1				1								1									1

## Sheet: Anniella pulchra
fmnh:amphibians and reptiles:130479	angular left	angular right	articular. surangular left	articular. surangular right	basioccipital left	basioccipital right	coronoid left	coronoid right	dentary left	dentary right	ectopterygoid left	ectopterygoid right	frontal left	frontal right	jugal left	jugal right	lacrimal left	lacrimal right	maxilla left	maxilla right	nasal left	nasal right	otooccipital. supraoccipital left	otooccipital. supraoccipital right	palatine left	palatine right	parietal left	parietal right	postfrontal left	postfrontal right	postorbital left	postorbital right	prefrontal left	prefrontal right	premaxilla left	premaxilla right	prootic left	prootic right	pterygoid left	pterygoid right	quadrate left	quadrate right	septomaxilla left	septomaxilla right	sphenoid left	sphenoid right	splenial left	splenial right	supratemporal left
angular left			1						1																																						1
angular right				1						1																																						1
articular. surangular left	1						1		1																																1						1
articular. surangular right		1						1		1																																1						1
basioccipital left						1																	1														1								1
basioccipital right					1																			1														1								1
coronoid left			1						1																																						1
coronoid right				1						1																																						1
dentary left	1		1				1																																								1
dentary right		1		1				1																																								1
ectopterygoid left															1				1						1														1
ectopterygoid right																1				1						1														1
frontal left														1							1						1		1				1
frontal right													1									1						1		1				1
jugal left											1						1		1						1														1
jugal right												1						1		1						1														1
lacrimal left															1				1														1
lacrimal right																1				1														1
maxilla left											1				1		1				1				1								1		1								1
maxilla right												1				1		1				1				1								1		1								1
nasal left													1						1			1													1
nasal right														1						1	1															1
otooccipital. supraoccipital left					1																			1			1										1				1								1
otooccipital. supraoccipital right						1																	1					1										1				1
palatine left											1				1				1														1						1
palatine right												1				1				1														1						1
parietal left													1										1					1	1								1												1
parietal right														1										1			1			1								1
postfrontal left													1														1				1		1
postfrontal right														1														1				1		1
postorbital left																													1
postorbital right																														1
prefrontal left													1				1		1						1				1
prefrontal right														1				1		1						1				1
premaxilla left																			1		1															1
premaxilla right																				1		1													1
prootic left					1																		1				1																		1				1
prootic right						1																		1				1																		1
pterygoid left											1				1										1																1
pterygoid right												1				1										1																1
quadrate left			1																				1																1										1
quadrate right				1																				1																1
septomaxilla left																			1																									1
septomaxilla right																				1																							1
sphenoid left					1																																1									1
sphenoid right						1																																1							1
splenial left	1		1				1		1
splenial right		1		1				1		1
supratemporal left																							1				1										1				1
supratemporal right																								1				1										1				1
vomer left																			1						1										1								1
vomer rihgt																				1						1										1								1
[truncated: 3 more columns]

## Sheet: Anolis cristatellus
uf:herp:47686	angular left	angular right	articular left	articular right	basioccipital left	basioccipital right	coronoid left	coronoid right	dentary left	dentary right	ectopterygoid left	ectopterygoid right	epipterygoid left	epipterygoid right	frontal left	frontal right	jugal left	jugal right	lacrimal left	lacrimal right	maxilla left	maxilla right	nasal left	nasal right	otooccipital(exoccipital. opisthotic) left	otooccipital(exoccipital. opisthotic) right	palatine left	palatine right	parietal left	parietal right	postfrontal left	postfrontal right	postorbital left	postorbital right	prefrontal left	prefrontal right	premaxilla left	premaxilla right	prootic left	prootic right	pterygoid left	pterygoid right	quadrate left	quadrate right	septomaxilla left	septomaxilla right	sphenoid left	sphenoid right	squamosal left
angular left			1				1		1
angular right				1				1		1
articular left	1						1		1																																		1
articular right		1						1		1																																		1
basioccipital left						1																			1														1								1
basioccipital right					1																					1														1								1
coronoid left	1		1						1
coronoid right		1		1						1
dentary left	1		1				1
dentary right		1		1				1
ectopterygoid left																	1				1																				1
ectopterygoid right																		1				1																				1
epipterygoid left																													1												1
epipterygoid right																														1												1
frontal left																1							1						1		1		1		1
frontal right															1									1						1		1		1		1
jugal left											1								1		1												1
jugal right												1								1		1												1
lacrimal left																	1				1														1
lacrimal right																		1				1														1
maxilla left											1						1		1				1				1								1		1								1
maxilla right												1						1		1				1				1								1		1								1
nasal left															1						1			1											1		1
nasal right																1						1	1													1		1
otooccipital(exoccipital. opisthotic) left					1																								1										1
otooccipital(exoccipital. opisthotic) right						1																								1										1
palatine left																					1														1						1
palatine right																						1														1						1
parietal left													1		1										1					1			1
parietal right														1		1										1			1					1
postfrontal left															1
postfrontal right																1
postorbital left															1		1												1																				1
postorbital right																1		1												1
prefrontal left															1				1		1		1				1
prefrontal right																1				1		1		1				1
premaxilla left																					1		1															1
premaxilla right																						1		1													1
prootic left					1																				1																						1
prootic right						1																				1																						1
pterygoid left											1		1														1
pterygoid right												1		1														1
quadrate left			1																																														1
quadrate right				1
septomaxilla left																					1
septomaxilla right																						1
sphenoid left					1																																		1									1
sphenoid right						1																																		1							1
squamosal left																																	1										1
squamosal right																																		1										1
supraoccipital left																									1				1										1
supraoccipital right																										1				1										1
supratemporal left																									1				1														1						1
supratemporal right																										1				1														1
surangular left			1				1		1
surangular right				1				1		1
vomer left																					1						1
vomer rihgt																						1						1
[truncated: 9 more columns]

## Sheet: Basiliscus vitattus
NSM-PO 366	angular left	angular right	articular. prearticular left	articular. prearticular right	basioccipital. sphenoid left	basioccipital. sphenoid right	coronoid left	coronoid right	dentary left	dentary right	ectopterygoid left	ectopterygoid right	epipterygoid left	epipterygoid right	frontal left	frontal right	jugal left	jugal right	lacrimal left	lacrimal right	maxilla left	maxilla right	nasal left	nasal right	orbitosphenoid left	orbitosphenoid right	otooccipital(exoccipital. opisthotic) left	otooccipital(exoccipital. opisthotic) right	palatine left	palatine right	parietal left	parietal right	postorbital left	postorbital right	prefrontal left	prefrontal right	premaxilla left	premaxilla right	prootic left	prootic right	pterygoid left	pterygoid right	quadrate left	quadrate right	septomaxilla left	septomaxilla right	splenial left	splenial right	squamosal left
angular left			1						1																																						1
angular right				1						1																																						1
articular. prearticular left	1						1																																				1				1
articular. prearticular right		1						1																																				1				1
basioccipital. sphenoid left						1																					1												1		1
basioccipital. sphenoid right					1																							1												1		1
coronoid left			1						1																																						1
coronoid right				1						1																																						1
dentary left	1						1			1																																					1
dentary right		1						1	1																																							1
ectopterygoid left																	1				1																				1
ectopterygoid right																		1				1																				1
epipterygoid left																															1										1
epipterygoid right																																1										1
frontal left																1							1		1						1		1		1
frontal right															1									1		1						1		1		1
jugal left											1								1		1												1
jugal right												1								1		1												1
lacrimal left																	1				1														1
lacrimal right																		1				1														1
maxilla left											1						1		1				1						1						1		1								1
maxilla right												1						1		1				1						1						1		1								1
nasal left															1						1			1											1		1
nasal right																1						1	1													1		1
orbitosphenoid left															1
orbitosphenoid right																1
otooccipital(exoccipital. opisthotic) left					1																										1								1				1
otooccipital(exoccipital. opisthotic) right						1																										1								1				1
palatine left																					1									1					1						1
palatine right																						1							1							1						1
parietal left													1		1												1					1	1						1										1
parietal right														1		1												1			1			1						1
postorbital left															1		1														1																		1
postorbital right																1		1														1
prefrontal left															1				1		1		1						1
prefrontal right																1				1		1		1						1
premaxilla left																					1		1															1
premaxilla right																						1		1													1
prootic left					1																						1				1
prootic right						1																						1				1
pterygoid left					1						1		1																1														1
pterygoid right						1						1		1																1														1
quadrate left			1																								1														1								1
quadrate right				1																								1														1
septomaxilla left																					1																									1
septomaxilla right																						1																							1
splenial left	1		1				1		1
splenial right		1		1				1		1
squamosal left																															1		1										1
squamosal right																																1		1										1
supraoccipital left																											1				1								1
supraoccipital right																												1				1								1
supratemporal left																											1				1												1						1
supratemporal right																												1				1												1
surangular left	1		1				1		1
surangular right		1		1				1		1
vomer left																					1								1																1
vomer rihgt																						1								1																1
[truncated: 9 more columns]

## Sheet: Bipes biporus
cas:herp:126478	articular. surangular left	articular. surangular right	braincase left	braincase right	coronoid left	coronoid right	dentary left	dentary right	ectopterygoid left	ectopterygoid right	frontal. parietal left	frontal. parietal. right	maxilla left	maxilla right	nasal left	nasal right	palatine left	palatine right	prefrontal left	prefrontal right	premaxilla left	premaxilla right	pterygoid left	pterygoid right	quadrate left	quadrate right	septomaxilla left	septomaxilla right	squamosal left	squamosal right	vomer left	vomer rihgt
articular. surangular left					1		1																		1
articular. surangular right						1		1																		1
braincase left				1							1												1		1				1
braincase right			1									1												1		1				1
coronoid left	1						1
coronoid right		1						1
dentary left	1				1			1
dentary right		1				1	1
ectopterygoid left													1				1						1
ectopterygoid right														1				1						1
frontal. parietal left			1									1	1		1		1		1		1
frontal. parietal right				1							1			1		1		1		1		1
maxilla left									1		1				1		1		1		1						1				1
maxilla right										1		1				1		1		1		1						1				1
nasal left											1		1			1					1						1
nasal right												1		1	1							1						1
palatine left									1		1		1										1								1
palatine right										1		1		1										1								1
prefrontal left											1		1
prefrontal right												1		1
premaxilla left											1		1		1							1					1				1
premaxilla right												1		1		1					1							1				1
pterygoid left			1						1								1								1
pterygoid right				1						1								1								1
quadrate left	1		1																				1						1
quadrate right		1		1																				1						1
septomaxilla left													1		1						1							1
septomaxilla right														1		1						1					1
supratemporal left			1																						1
supratemporal right				1																						1
vomer left													1				1				1											1
vomer rihgt														1				1				1									1

## Sheet: Brookesia brygooi
fmnh:amphibians and reptiles:260015	articular. surangular left	articular. surangular right	basioccipital. basisphenoid left	basioccipital. basisphenoid right	coronoid left	coronoid right	dentary left	dentary right	ectopterygoid left	ectopterygoid right	frontal left	frontal right	jugal left	jugal right	maxilla left	maxilla right	nasal left	nasal right	otooccipital(exoccipital. opisthotic) left	otooccipital(exoccipital. opisthotic) right	palatine left	palatine right	parietal left	parietal right	postorbital left	postorbital right	prefrontal left	prefrontal right	premaxilla left	premaxilla right	prootic left	prootic right	pterygoid left	pterygoid right	quadrate left	quadrate right	squamosal left	squamosal right	supraoccipital left	supraoccipital right	supratemporal left	supratemporal right	vomer left	vomer rihgt
articular. surangular left					1		1																												1
articular. surangular right						1		1																												1
basioccipital. basisphenoid left				1															1												1		1
basioccipital. basisphenoid right			1																	1												1		1
coronoid left	1						1
coronoid right		1						1
dentary left	1				1			1
dentary right		1				1	1
ectopterygoid left													1		1										1								1
ectopterygoid right														1		1										1								1
frontal left												1					1						1		1		1
frontal right											1							1						1		1		1
jugal left									1						1										1
jugal right										1						1										1
maxilla left									1				1			1	1				1						1		1														1
maxilla right										1				1	1			1				1						1		1														1
nasal left											1				1			1									1		1
nasal right												1				1	1											1		1
otooccipital(exoccipital. opisthotic) left			1																												1				1		1		1		1
otooccipital(exoccipital. opisthotic) right				1																												1				1		1		1		1
palatine left															1							1					1						1										1
palatine right																1					1							1						1										1
parietal left											1													1	1						1						1		1
parietal right												1											1			1						1						1		1
postorbital left									1		1		1										1														1
postorbital right										1		1		1										1														1
prefrontal left											1				1		1				1
prefrontal right												1				1		1				1
premaxilla left															1		1													1
premaxilla right																1		1											1
prootic left			1																1				1												1				1
prootic right				1																1				1												1				1
pterygoid left			1						1												1
pterygoid right				1						1												1
quadrate left	1																		1												1						1				1
quadrate right		1																		1												1						1				1
squamosal left																			1				1		1										1						1
squamosal right																				1				1		1										1						1
supraoccipital left																			1				1								1									1
supraoccipital right																				1				1								1							1
supratemporal left																			1																1		1
supratemporal right																				1																1		1
vomer left															1						1																							1
vomer rihgt																1						1																					1

## Sheet: Coleonyx variegatus
ypm:vz:ypm herr 014383	articular left	articular right	basioccipital left	basioccipital right	basisphenoid left	basisphenoid right	coronoid left	coronoid right	dentary left	dentary right	ectopterygoid left	ectopterygoid right	epipterygoid left	epipterygoid right	frontal left	frontal right	jugal left	jugal right	maxilla left	maxilla right	nasal left	nasal right	otooccipital(exoccipital. opisthotic) left	otooccipital(exoccipital. opisthotic) right	palatine left	palatine right	parietal left	parietal right	postorbitofrontal left	postorbitofrontal right	prefrontal left	prefrontal right	premaxilla left	premaxilla right	prootic left	prootic right	pterygoid left	pterygoid right	quadrate left	quadrate right	septomaxilla left	septomaxilla right	splenial left	splenial right	squamosal left	squamosal right	supraoccipital left	supraoccipital right	surangular left
articular left							1																																1				1						1
articular right								1																																1				1
basioccipital left				1	1																		1												1
basioccipital right			1			1																		1												1
basisphenoid left			1			1																													1
basisphenoid right				1	1																															1
coronoid left	1								1																																		1						1
coronoid right		1								1																																		1
dentary left							1																																				1						1
dentary right								1																																				1
ectopterygoid left																	1		1																		1
ectopterygoid right																		1		1																		1
epipterygoid left																																					1
epipterygoid right																																						1
frontal left																1			1		1						1		1		1
frontal right															1					1		1						1		1		1
jugal left											1								1
jugal right												1								1
maxilla left											1				1		1				1				1						1		1								1
maxilla right												1				1		1				1				1						1		1								1
nasal left															1				1			1											1
nasal right																1				1	1													1
otooccipital(exoccipital. opisthotic) left			1																																1				1						1		1
otooccipital(exoccipital. opisthotic) right				1																																1				1						1		1
palatine left																			1																		1
palatine right																				1																		1
parietal left															1													1	1																1
parietal right																1											1			1																1
postorbitofrontal left															1												1
postorbitofrontal right																1												1
prefrontal left															1				1
prefrontal right																1				1
premaxilla left																			1		1													1
premaxilla right																				1		1											1
prootic left			1		1																		1																1								1
prootic right				1		1																		1																1								1
pterygoid left											1		1												1														1
pterygoid right												1		1												1														1
quadrate left	1																						1												1		1
quadrate right		1																						1												1		1
septomaxilla left																			1
septomaxilla right																				1
splenial left	1						1		1
splenial right		1						1		1
squamosal left																							1				1
squamosal right																								1				1
supraoccipital left																							1												1													1
supraoccipital right																								1												1											1
surangular left	1						1		1
surangular right		1						1		1
vomer left																			1						1								1
vomer rihgt																				1						1								1
[truncated: 3 more columns]

[truncated: 48 more sheets: Cordylus cordylus, Crotaphytus collaris, Cyclura carinata, Cyrtodactylus pulchellus, Delma borea, Dibamus novaeguineae, Diplodactylus pulcher, Dipsosaurus dorsalis, Draco volans, Elgaria panamintina, Enyalioides heterolepis, Gekko japonicus, Gonatodes daudini, Goniurosaurus kuroiwae kuroiwae, Heloderma horridum, Homonota horrida, Lacerta viridis, Leiocephalus carinatus, Leiolepis belliana, Lepidophyma flavimaculatum …]
