# Supplementary material for: Anatomical network analyses reveal evolutionary integration and modularity in the lizards skull
Source: Sci Rep. 2022 Sep 5;12:14429. doi: 10.1038/s41598-022-18222-8 (PMC9445097; doi:10.1038/s41598-022-18222-8)
Supplement: Supplementary file 4 — Supplementary Information 4. [file 41598_2022_18222_MOESM4_ESM.xlsx]

## Sheet: Network parameters
Species	N	K	D	C	L	H	S-Modules	Q-Modules	Qmax	Qmax error
Sphenodon punctatus	54	117	0.081761	0.354497	3.48218	0.276342	5	6	0.574074	0.0390089
Abronia ornelasi	60	119	0.0672316	0.384674	4.17175	0.362418	7	6	0.672445	0.034153
Agama sp.	56	124	0.0805195	0.388497	3.54675	0.391954	7	7	0.584027	0.0407731
Amphisbaena alba	38	74	0.105263	0.344737	3.47226	0.376548	5	4	0.535884	0.0496881
Anniella pulchra	52	113	0.0852187	0.483111	3.9276	0.33447	7	8	0.619352	0.0415407
Anolis cristatellus	58	112	0.0677556	0.397678	4.28252	0.41567	8	7	0.629703	0.0404273
Basiliscus vitattus	58	128	0.077435	0.381548	3.74047	0.372484	6	7	0.635773	0.0368617
Bipes biporus	32	67	0.135081	0.495536	3.12903	0.413346	6	5	0.513811	0.0573475
Brookesia brygooi	44	94	0.0993658	0.377814	3.463	0.320679	6	5	0.546401	0.045938
Coleonyx variegatus	52	92	0.0693816	0.419444	4.36953	0.456248	7	9	0.624646	0.0453565
Cordylus cordylus	60	133	0.0751412	0.388254	3.75141	0.340864	8	6	0.627904	0.0357929
Crotaphytus collaris	48	103	0.0913121	0.385913	3.81915	0.307618	6	7	0.633472	0.0404199
Cyclura carinata	60	125	0.0706215	0.362726	4.02599	0.325212	8	7	0.647648	0.0370753
Cyrtodactylus pulchellus	50	102	0.0832653	0.391333	3.65796	0.363337	6	7	0.575452	0.0454402
Delma borea	44	81	0.0856237	0.430385	3.95983	0.335332	7	7	0.611797	0.0491801
Dibamus novaeguineae	40	84	0.107692	0.359048	3.47692	0.281202	7	5	0.575397	0.0446801
Diplodactylus pulcher	50	93	0.0759184	0.40496	4.17388	0.339335	7	7	0.662157	0.0413444
Dipsosaurus dorsalis	62	146	0.0772078	0.402458	3.69276	0.377458	6	6	0.63328	0.0338406
Draco volans	48	104	0.0921986	0.392754	3.46808	0.402059	7	7	0.577385	0.0449663
Elgaria panamintina	58	114	0.0689655	0.389682	4.0611	0.362466	6	8	0.63785	0.0401533
Enyalioides heterolepis	60	126	0.0711864	0.428161	3.93107	0.35288	8	6	0.660242	0.0345233
Gekko japonicus	52	108	0.081448	0.384667	3.78431	0.373516	6	6	0.577932	0.043586
Gonatodes daudini	46	91	0.0879227	0.431159	3.68792	0.349228	5	7	0.588335	0.0473626
Goniurosaurus kuroiwae kuroiwae	54	107	0.0747729	0.403498	4.10273	0.349933	6	7	0.638833	0.0407438
Heloderma horridum	58	131	0.0792498	0.357389	3.79371	0.293924	6	6	0.61768	0.0367154
Homonota horrida	50	88	0.0718367	0.451885	4.12816	0.414836	6	7	0.630488	0.0454567
Lacerta viridis	52	111	0.0837104	0.391071	3.91252	0.412583	6	6	0.645849	0.0377138
Leiocephalus carinatus	60	127	0.0717514	0.389272	3.70254	0.420245	6	6	0.612933	0.0370881
Leiolepis belliana	54	118	0.0824598	0.405342	3.44165	0.427023	7	7	0.60744	0.0405076
Lepidophyma flavimaculatum	42	85	0.0987224	0.411905	3.37398	0.397069	8	7	0.548304	0.0505289
Liolaemus bellii	60	102	0.0576271	0.322253	5.56271	0.409551	6	8	0.725442	0.0330278
Oedura tryoni	52	97	0.0731523	0.39375	4.24887	0.371998	7	9	0.643639	0.042138
Ophisaurus mimicus	60	118	0.0666667	0.408929	4.77175	0.362177	7	8	0.701164	0.0337671
Oplurus cyclurus	58	114	0.0689655	0.377778	4.25469	0.380796	7	7	0.643198	0.0393733
Phrynosoma asio	54	122	0.0852551	0.394963	3.80643	0.312215	6	6	0.636724	0.0369687
Phyllurus platurus	52	106	0.0799397	0.387821	3.80845	0.35643	7	7	0.635279	0.0407076
Phymaturus palluma	48	97	0.0859929	0.434127	3.73759	0.411361	7	8	0.592199	0.0463006
Platysaurus intermedius wilhelmi	60	119	0.0672316	0.353831	4.37627	0.362418	7	8	0.654827	0.0372451
Pogona vitticeps	54	122	0.0852551	0.408639	3.66527	0.356441	6	6	0.592717	0.0402594
Polychrus marmoratus	42	85	0.0987224	0.415	3.69919	0.322598	6	6	0.60782	0.0455675
Pristurus carteri	48	89	0.0789007	0.397205	3.50532	0.461935	5	5	0.555296	0.0464149
Ptyodactylus hasselquistii	48	98	0.0868794	0.41088	3.5	0.370661	6	8	0.543784	0.0487132
Rhampholeon brevicaudatus	48	103	0.0913121	0.424008	3.57801	0.284194	6	5	0.6133	0.0391141
Rhineura floridana	38	92	0.130868	0.541855	3.10811	0.461862	4	4	0.520321	0.0408324
Shinisaurus crocodilurus	58	122	0.0738052	0.341071	4.10708	0.297889	7	7	0.636993	0.0384329
Strophurus ciliaris	52	98	0.0739065	0.374444	4.10106	0.402238	7	7	0.627707	0.0434175
Takydromus sexlineatus	50	108	0.0881633	0.400463	3.58041	0.400774	6	7	0.605324	0.0421808
Tarentola mauritanica	50	93	0.0759184	0.453373	3.93714	0.387998	6	7	0.626835	0.0445966
Trachylepis sulcata	54	103	0.0719776	0.371154	4.54298	0.353069	6	9	0.675983	0.0395979
Trogonophis wiegmanni	46	92	0.0888889	0.342965	3.50048	0.408248	4	4	0.55104	0.0417316
Tropidophorus cocincinensis	54	117	0.081761	0.474359	3.98952	0.380383	6	6	0.674666	0.0346947
Tupinambis teguixin	52	115	0.086727	0.433822	3.79638	0.341988	6	7	0.626314	0.0397527
Urostrophus vautieri	60	122	0.0689266	0.434836	4.47571	0.389112	8	7	0.648683	0.0374705
Varanus komodoensis	52	102	0.0769231	0.387333	4.18703	0.363464	7	7	0.659698	0.0400079
Varanus niloticus	60	133	0.0751412	0.415397	3.95141	0.319985	6	7	0.689751	0.0323239
Xantusia extorris	42	78	0.0905923	0.438056	3.46225	0.453972	5	5	0.564267	0.0492643
Xenosaurus grandis	48	110	0.0975177	0.524074	3.53192	0.336303	6	6	0.629008	0.0389536
Zonosaurus ornatus	58	128	0.077435	0.410892	3.74773	0.309061	7	7	0.622436	0.0378885

## Sheet: PC and pPC scores
Species	PC 1	PC 2	PC 3	PC 4	PC 5	PC 6	PC 7	PC 8	PC 9	pPC 1	pPC 2	pPC 3	pPC 4	pPC 5	pPC 6	pPC 7	pPC 8	pPC 9
Sphenodon punctatus	0.53308	2.68049	-0.976148	-0.0743258	0.454225	-1.13806	0.447782	-0.272803	-0.0908556	-0.0951063	-0.660054	-0.21262	0.415405	0.193645	-0.332969	-0.132957	-0.178783	0.0347537
Abronia ornelasi	-2.11989	0.483445	-0.054591	0.5174	0.000239361	1.06876	0.24327	0.183179	-0.138874	-1.92807	0.380797	0.482161	-0.81866	-0.547088	0.836606	-0.0228905	0.289258	0.0563861
Agama sp.	-0.357185	0.441946	0.497234	0.518616	-1.52922	-0.583038	-0.156135	-0.0587799	0.0326392	-0.557351	0.32303	0.376253	-1.40445	0.70956	0.168524	0.271134	0.183927	-0.0766277
Amphisbaena alba	4.15859	0.712829	-2.41181	-0.311259	-0.24013	0.753663	-0.171374	-0.062738	0.0471606	2.31326	0.645503	0.913629	1.11243	0.441024	1.18569	0.328663	0.161865	-0.0645337
Anniella pulchra	-0.391208	-0.569984	2.00299	-0.781283	0.608782	-0.65508	0.147092	-0.433274	0.097121	-0.344299	1.14538	-0.216187	-1.53329	-0.812402	-0.388242	0.0170858	-0.140282	-0.0968815
Anolis cristatellus	-1.94187	-1.0526	0.275682	0.19301	-1.29074	0.828029	0.184366	-0.378791	-0.00546084	-1.63242	1.34954	0.623717	-1.50679	0.17446	0.941987	0.0980015	-0.0270818	-0.0321215
Basiliscus vitattus	-1.09124	0.779098	0.0243947	0.96223	-0.158037	-0.630507	-0.3685	0.339131	-0.0265993	-1.20505	0.0630838	0.612978	-0.876612	0.00547763	-0.186498	0.286833	0.456491	-0.0428111
Bipes biporus	6.31756	-1.2602	1.10839	-0.904063	-0.10979	0.534664	-0.788216	-0.27653	-0.236151	4.18537	1.53167	0.742957	-0.676621	-0.312313	0.799092	0.765681	0.184491	0.148877
Brookesia brygooi	2.59774	1.40948	-0.738424	-0.911862	-0.284463	0.2385	0.096635	-0.384405	0.0520361	1.45269	0.267073	-0.108658	0.25893	0.199509	0.727387	0.198768	-0.110369	-0.0594937
Coleonyx variegatus	-1.23632	-3.09332	-0.226381	0.019421	-0.579586	-0.596081	0.0530372	-0.126411	0.0368552	-1.09253	2.67802	1.2446	-1.26207	0.223716	-0.0229372	-0.0632493	0.133627	-0.0775906
Cordylus cordylus	-1.66813	1.4516	1.0575	0.00684252	-1.27403	0.747438	0.0832404	-0.0693072	0.00733104	-1.43346	-0.163286	-0.33677	-1.50493	0.0342323	0.861249	0.205016	0.161373	-0.0475197
Crotaphytus collaris	0.258955	0.703179	-0.344683	-1.13714	0.860022	-0.388243	-0.421514	0.322669	0.0318336	-0.0906165	0.801448	-0.278526	0.0537873	-0.595589	-0.0912835	0.254936	0.449166	-0.073576
Cyclura carinata	-2.51921	1.01866	0.325402	-0.715883	-0.938473	0.415857	0.00833886	-0.00113696	-0.0848043	-1.96806	0.451808	-0.56342	-1.06983	-0.0068627	0.620442	0.14331	0.219194	0.0139471
Cyrtodactylus pulchellus	0.737722	0.119122	-0.429124	-0.177857	-0.343658	-0.82517	0.218446	-0.15267	-0.000132474	0.178147	0.816547	0.395612	-0.412876	0.361089	-0.0467157	-0.0457275	0.0124869	-0.0407431
Delma borea	0.798426	-0.920817	0.117977	-1.81111	0.420969	0.303881	0.52498	-0.0177321	0.0707254	0.409961	1.87338	-0.184049	-0.339199	-0.582491	0.512469	-0.305838	0.084472	-0.0822799
Dibamus novaeguineae	2.54477	1.57395	-0.727654	-2.55408	-0.310915	0.953137	-0.290063	0.10023	-0.0192491	1.58244	0.71738	-1.03017	0.526585	-0.143434	1.18833	0.360636	0.322441	-0.0199629
Diplodactylus pulcher	-0.873162	-0.60847	-0.183408	-1.18232	0.618365	0.624473	0.328547	0.339456	-0.00644161	-0.86152	1.56967	0.0066809	-0.346012	-0.804026	0.567159	-0.235358	0.366774	-0.0402162
Dipsosaurus dorsalis	-1.23851	1.53486	0.794831	1.97458	-0.234179	-0.178925	-0.373502	0.0151267	0.0800536	-1.39242	-0.819199	0.8192	-1.36257	-0.144832	0.00306141	0.456876	0.24388	-0.107238
Draco volans	1.05668	-0.342621	0.190986	-0.316216	-1.40798	-0.374727	-0.426909	0.25371	0.0576779	0.49083	1.06649	0.354789	-1.05023	0.611726	0.36076	0.358519	0.458038	-0.101995
Elgaria panamintina	-1.66018	-0.167601	-0.331972	0.323071	0.311424	-0.982979	0.168573	0.0244411	-0.167797	-1.52498	0.880565	0.547563	-0.642214	-0.0973016	-0.433884	-0.113133	0.139175	0.0713874
Enyalioides heterolepis	-1.90762	0.586773	1.51103	0.151146	-0.530891	1.2132	0.404657	0.100145	-0.0767149	-1.61537	0.236001	-0.0279439	-1.68273	-0.615871	0.954215	-0.060424	0.222289	0.0157546
Gekko japonicus	0.570737	0.482669	-0.583	0.434325	-0.425394	-0.101277	0.20755	-0.40619	0.0694688	-0.0439514	0.40933	0.673918	-0.407231	0.300868	0.392081	0.0881524	-0.139296	-0.0801063
Gonatodes daudini	1.63992	-0.29207	-0.326342	-0.223947	1.10376	-1.01808	0.389023	-0.0346747	-0.0166601	0.768663	1.03221	0.625409	-0.0219264	-0.376696	-0.423529	-0.245051	0.0223284	-0.0231198
Goniurosaurus kuroiwae kuroiwae	-0.834295	-0.0502082	-0.293375	0.0245076	0.735813	-0.17962	0.23223	-0.0596644	-0.0256543	-0.964102	0.86417	0.484803	-0.383954	-0.517541	0.0164753	-0.0920684	0.080018	-0.0191658
Heloderma horridum	-0.987102	2.45309	-0.328252	0.137867	0.182719	-0.274599	-0.0936446	-0.257218	0.0360491	-1.10955	-0.633784	-0.247511	-0.216079	-0.133148	0.0595401	0.270651	-0.0124932	-0.0608577
Homonota horrida	0.109498	-1.92775	-0.0543022	0.440378	0.705263	0.154155	0.792267	0.0463926	-0.0158244	-0.337409	1.76198	1.34738	-0.726347	-0.582004	0.27436	-0.49963	0.0646985	-0.0242903
Lacerta viridis	-0.0432409	-0.220587	-0.41568	0.995827	0.0575847	0.561771	-0.536732	0.479592	0.102567	-0.549966	0.652562	1.19029	-0.610552	-0.331921	0.548931	0.410365	0.620715	-0.133196
Leiocephalus carinatus	-0.709742	0.490772	-0.0697133	2.03456	-0.794713	-0.059996	0.110046	0.0910461	-0.0906394	-1.0822	-0.139686	1.34914	-1.1518	0.352684	0.325713	0.105405	0.218592	0.0139867
Leiolepis belliana	-0.0213239	-0.322133	0.709849	0.797426	-1.45985	-0.316896	-0.2843	0.586366	-0.0110085	-0.359367	0.653897	0.78724	-1.6058	0.498372	0.28617	0.229633	0.652021	-0.0645004
Lepidophyma flavimaculatum	2.1323	-1.0472	0.567199	-1.64613	-1.98045	0.0372262	-0.10612	0.114425	0.0347216	1.43064	1.83131	-0.148075	-1.17204	0.739193	0.829913	0.179081	0.339151	-0.0761585
Liolaemus bellii	-4.30418	-1.95048	-2.81093	0.448996	1.35726	0.842305	-0.798686	-0.509997	-0.0015289	-3.52921	2.25308	1.48394	0.404502	-0.807145	0.397528	0.56169	0.0487454	-0.0333
Oedura tryoni	-1.58684	-1.54586	-0.289699	-1.09369	0.00495405	-0.792096	-0.0694321	0.140228	-0.0222371	-1.25614	2.15737	0.163683	-0.715914	-0.11582	-0.235641	-0.049558	0.304577	-0.0398754
Ophisaurus mimicus	-3.3715	-0.940022	0.193329	-0.0488032	0.95123	0.382652	-0.302737	-0.281807	-0.00207734	-2.63003	1.42456	0.423427	-0.952893	-1.05304	0.0899166	0.266194	0.0878277	-0.0345288
Oplurus cyclurus	-1.91944	-0.255688	-0.351107	0.230064	-0.394922	0.34931	0.0447634	-0.171355	-0.0441607	-1.70247	0.954138	0.539848	-0.834317	-0.0694542	0.503248	0.107145	0.0917309	-0.00932928
Phrynosoma asio	-0.35292	1.56496	0.173872	0.0206719	0.702757	0.075025	-0.224768	0.054522	0.0783662	-0.639591	-0.15092	-0.0229008	-0.370814	-0.654964	0.135065	0.280954	0.232971	-0.0964452
Phyllurus platurus	-0.579234	0.0424047	0.012817	-0.600867	-0.33634	0.0812931	-0.0216913	0.446781	-0.0290323	-0.679918	0.983263	0.0486481	-0.702962	-0.146559	0.393445	0.0222781	0.499106	-0.0369482
Phymaturus palluma	0.553215	-1.58279	0.641303	-0.452379	-0.759036	-0.658829	-0.070218	0.0818993	0.0574785	0.21456	1.79291	0.536798	-1.30315	0.217009	0.0166241	0.0659595	0.273193	-0.0941616
Platysaurus intermedius wilhelmi	-2.83923	-0.113812	-0.62322	-0.136647	-0.323452	-0.277752	-0.29245	-0.164883	-0.0833316	-2.27928	1.0683	0.218634	-0.708477	0.0323299	0.0670159	0.260254	0.150646	0.0113997
Pogona vitticeps	0.344724	1.05061	0.364344	0.674831	-0.110663	-0.230993	-0.0481254	-0.314353	0.106483	-0.173069	-0.107633	0.459921	-0.803927	-0.0547502	0.131438	0.261155	-0.0403852	-0.109719
Polychrus marmoratus	1.99327	0.167165	-0.262612	-1.36503	0.895537	0.303207	-0.0532926	0.228999	0.0189125	1.10533	1.11434	-0.0538348	0.177683	-0.722584	0.437702	0.0763803	0.331587	-0.0510132
Pristurus carteri	2.39025	-0.714396	-1.37255	1.88602	-0.683072	0.170687	0.767973	0.109451	-0.0157349	0.953556	0.674313	2.16831	-0.252844	0.671648	0.754944	-0.345575	0.0923677	-0.0302589
Ptyodactylus hasselquistii	1.31922	-0.438881	-0.029633	-0.48877	-0.618654	-1.74466	0.256067	-0.318058	-0.0145217	0.701227	1.19517	0.299684	-0.685164	0.695032	-0.537415	-0.101137	-0.117441	-0.0304757
Rhampholeon brevicaudatus	1.34188	1.65822	0.363636	-0.767347	1.04955	0.606803	0.486957	0.0564356	-0.00707669	0.572579	-0.0418011	-0.310492	-0.0363663	-0.94086	0.549715	-0.155402	0.0921047	-0.019866
Rhineura floridana	6.48346	-0.86471	1.55766	2.12682	1.00735	0.201794	-0.806373	-0.53118	-0.0682996	3.93887	0.235272	2.28376	-1.01297	-0.732539	0.218989	0.883828	-0.040086	0.0374292
Shinisaurus crocodilurus	-2.08503	1.50646	-0.564496	-0.840562	-0.20672	-0.0760754	-0.137044	-0.227976	-0.0152823	-1.72681	0.307317	-0.579883	-0.287238	-0.0520046	0.251642	0.233028	0.0561383	-0.028594
Strophurus ciliaris	-0.772736	-0.93887	-0.754777	-0.191715	-0.675676	0.384449	0.0666684	0.154614	0.0162209	-0.885377	1.51744	0.68115	-0.612364	0.15263	0.685083	0.0116269	0.312345	-0.0627799
Takydromus sexlineatus	0.696689	-0.26143	-0.0438853	0.44028	-0.37025	-0.604074	-0.411897	0.423121	0.0299518	0.102609	0.8099	0.803636	-0.784914	0.158609	-0.0256353	0.279642	0.533866	-0.0846493
Tarentola mauritanica	0.296623	-1.26476	0.291646	0.184183	0.751958	-0.100953	0.712061	0.142985	-0.0432726	-0.163738	1.41469	0.952184	-0.748192	-0.620063	0.0996874	-0.457272	0.12946	-0.00743407
Trachylepis sulcata	-2.2853	-1.07976	-1.07592	-0.687704	1.11507	-0.928474	-0.487551	0.117145	-0.00169492	-1.86842	1.87241	0.369774	-0.0816619	-0.554295	-0.579957	0.187875	0.340329	-0.0540416
Trogonophis wiegmanni	3.00382	0.975906	-2.61321	1.63699	-0.00590378	0.224396	0.193746	0.00584431	0.0442832	1.26597	-0.0964421	1.8329	0.900831	0.569362	0.739405	0.0778199	0.0981668	-0.0682549
Tropidophorus cocincinensis	-0.361269	-0.31185	1.30874	1.07613	1.35599	0.726614	-0.00376988	0.303405	0.0776727	-0.703122	0.454726	1.00569	-1.18895	-1.4247	0.264726	0.0851705	0.384137	-0.097053
Tupinambis teguixin	0.0277958	0.314902	0.739597	0.00255348	0.742468	-0.499804	-0.165211	0.00873022	0.0680861	-0.286558	0.519228	0.242804	-0.797196	-0.641515	-0.252397	0.180634	0.191685	-0.0904377
Urostrophus vautieri	-2.45841	-0.825777	1.17939	0.236471	-0.470901	0.963484	0.116556	-0.747129	0.0796746	-1.94363	1.09564	0.414737	-1.78059	-0.496511	0.743852	0.21465	-0.265637	-0.0774433
Varanus komodoensis	-1.15574	-0.509555	-0.326584	-0.626762	0.153413	0.569465	-0.119921	0.293436	0.0392557	-1.10418	1.3658	0.254959	-0.51688	-0.508476	0.568277	0.0950333	0.432396	-0.079026
Varanus niloticus	-2.0319	1.15491	0.806049	0.576635	1.23622	-0.260126	-0.22623	0.471369	-0.067925	-1.81656	-0.113406	0.158318	-0.866238	-1.0973	-0.338501	0.144341	0.50436	-0.00676485
Xantusia extorris	3.46303	-1.28742	-0.745818	1.22416	0.0204765	0.402067	0.565777	0.293758	0.0388517	1.79526	1.12456	2.01324	-0.253889	0.0592205	0.747113	-0.271849	0.258491	-0.0689438
Xenosaurus grandis	1.6058	0.0851655	2.47028	0.0712504	1.57609	0.165326	0.201685	0.11189	0.0440239	0.848621	0.355325	0.281315	-1.32917	-1.56183	-0.0570562	-0.0180242	0.190111	-0.0604229
Zonosaurus ornatus	-1.27178	1.31895	1.07317	-0.319523	-0.131416	-0.406505	0.204076	-0.18146	-0.0264595	-1.11372	0.0192747	-0.457761	-1.14156	-0.272616	-0.0422241	0.0258281	0.00710365	-0.0183917

## Sheet: Summary of PCA and pPCA
PCA	PC 1	PC 2	PC 3	PC 4	PC 5	PC 6	PC 7	PC 8	PC 9
Standard deviation	2.135	1.1494	0.9782	0.9449	0.814	0.6264	0.3637	0.28167	0.06685
Proportion of Variance	0.5064	0.1468	0.1063	0.0992	0.07362	0.0436	0.0147	0.00882	0.0005
Loadings N	-0.911669	0.214651	0.106027	0.313374	-0.0763423	-0.0293851	0.0259275	-0.0572482	-0.0519421
K	-0.670869	0.511636	0.348828	0.36235	-0.0896254	-0.0962148	-0.125753	-0.0301712	0.0342293
D	0.919396	0.0892629	0.17731	-0.165245	0.0564649	0.0352917	-0.286542	-0.0315295	-0.0215385
C	0.418534	-0.360174	0.756898	0.124485	0.306409	0.0170907	0.102591	-0.0448295	0.000103101
L	-0.808685	-0.368768	-0.246645	-0.0665769	0.267719	0.184102	-0.0741824	-0.183272	0.0106871
H	0.216471	-0.70845	-0.0801555	0.572355	-0.323971	0.0677998	-0.0789804	0.0377876	0.0019889
S-modules	-0.570793	-0.124126	0.374898	-0.455886	-0.494675	0.256303	0.00262114	-0.00202213	0.001316
Q-modules	-0.676307	-0.462808	0.0855269	-0.283958	-0.0167317	-0.485112	-0.0666081	0.0204657	-0.00169457
Qmax	-0.878852	-0.0897754	0.0675895	0.00158165	0.360612	0.203131	-0.083446	0.191595	-0.0036248
pPCA	pPC 1	pPC 2	pPC 3	pPC 4	pPC 5	pPC 6	pPC 7	pPC 8	pPC 9
Standard deviation	1.96739	1.20018	1.06521	1.00855	0.83878	0.781732	0.347936	0.306796	0.0851823
Proportion of Variance	0.430071	0.160048	0.126074	0.113018	0.0781724	0.0679005	0.013451	0.0104582	0.000806224
Loads N	-0.899436	-0.353084	0.0927381	-0.206225	0.0759082	-0.0410266	0.0040767	-0.0577948	0.0664468
K	-0.580101	-0.693628	-0.0483971	-0.362209	0.0320817	-0.170517	0.129588	-0.00653497	-0.043417
D	0.936021	-0.00207507	-0.163357	-0.0231907	-0.142655	-0.0445614	0.268083	0.0407891	0.0277441
C	0.580478	0.064197	0.129085	-0.599131	-0.498302	-0.133708	-0.0960387	-0.0888571	0.00131729
L	-0.771858	0.45851	0.139981	0.22699	-0.244055	0.106827	0.134895	-0.183176	-0.0126567
H	0.0414042	0.31055	0.828081	-0.355655	0.252851	0.129731	0.0667172	0.0663837	-0.00372373
S-modules	-0.272964	0.34036	-0.568803	-0.524596	0.138335	0.437447	0.0156312	0.0127855	-0.00197679
Q-modules	-0.389531	0.632321	-0.223016	-0.166932	0.178056	-0.581166	0.0152391	0.0337804	0.00118631
Qmax	-0.829655	0.0904127	0.0422635	0.0535241	-0.503753	0.0559084	0.00576309	0.204735	0.00222702
