# Supplementary material for: Anatomical network analyses reveal evolutionary integration and modularity in the lizards skull
Source: Sci Rep. 2022 Sep 5;12:14429. doi: 10.1038/s41598-022-18222-8 (PMC9445097; doi:10.1038/s41598-022-18222-8)
Supplement: Supplementary file 5 — Supplementary Information 5. [file 41598_2022_18222_MOESM5_ESM.txt]

#required packages

library(XLConnect) # load adjacency matrices from Excel to R
library(igraph) # network analysis
library(ape) # phylogenetic analysis and hierarchical cluster manipulation
library(phytools) # phylogenetic analysis and hierarchical cluster manipulation
library(geiger) # phylogenetic analysis and hierarchical cluster manipulation
library(adephylo) # phylogenetic analysis and hierarchical cluster manipulation
library(phylobase) # phylogenetic analysis and hierarchical cluster manipulation
library(picante) # phylogenetic analysis and hierarchical cluster manipulation

#Adjacency matrices and networks
species <- c("Sphenodon","Abronia","Agama","Amphisbaena","Anniella","Anolis","Basiliscus","Bipes","Brookesia","Coleonyx","Cordylus","Crotaphytus","Cyclura","Cyrtodactylus","Delma","Dibamus","Diplodactylus","Dipsosaurus","Draco","Elgaria","Enyalioides","Gekko","Gonatodes","Goniurosaurus","Heloderma","Homonota","Lacerta","Leiocephalus","Leiolepis","Lepidophyma","Liolaemus","Oedura","Ophisaurus","Oplurus","Phrynosoma","Phyllurus","Phymaturus","Platysaurus","Pogona","Polychrus","Pristurus","Ptyodactylus","Rhampholeon","Rhineura","Shinisaurus","Strophurus","Takydromus","Tarentola","Trachylepis","Trogonophis","Tropidophorus","Tupinambis","Urostrophus","V_komodoensis","V_niloticus","Xantusia","Xenosaurus","Zonosaurus")
mat.list <- mapply(readWorksheetFromFile, "AnNA data matrix.xlsx",sheet=1:length(species), rownames=1, check.names=FALSE)
adj.list <- lapply(mat.list, data.matrix, rownames.force=TRUE)
pre.graph.list <- lapply(adj.list, graph_from_adjacency_matrix, mode="undirected")
graph.list <- pre.graph.list
names(graph.list) <- species

#Networking

#Anatomical Network Analysis

# parameters
parameters <- matrix(NA, nrow=length(species), ncol=6)
rownames(parameters) <- species
colnames(parameters) <- c("N", "K", "D", "C", "L", "H")

parameters[,1] <- mapply(vcount, graph.list)
parameters[,2] <- mapply(ecount, graph.list)
parameters[,3] <- mapply(edge_density, graph.list)
parameters[,4] <- mapply(transitivity, graph.list, type="average", isolates="NaN")
parameters[,5] <- mapply(mean_distance, graph.list, directed=FALSE)
heterogeneity = function(graph){
  deg = degree(graph)
  res = sd(deg, na.rm=TRUE)/mean(deg, na.rm=FALSE)
}
parameters[,6] <- mapply(heterogeneity, graph.list)


#Community structure (modularity)

#function: GTOM (from http://labs.genetics.ucla.edu/horvath/GTOM/old/gtom.R)
GTOMmdist1 = function(adjmat1,m=1){
  if (m!=round(abs(m))){
    stop("m must be a positive integer", call.=TRUE);}
  if (any(adjmat1!=0 & adjmat1!=1)){
    stop("The adjacency matrix must be binary", call.=TRUE);}
  B <- adjmat1;
  if (m>=2) {
    for (i in 2:m) {
      diag(B) <- diag(B) + 1;
      B = B %*% adjmat1;}} # number of paths with length at most m connecting each pair
  B <- (B>0); # m-step reachability matrix
  diag(B) <- 0; # exclude each node being its own neighbor
  B <- B %*% B; # number of common k-step neighbors that each pair of nodes share
  Nk <- diag(B); # number of common k-step neighbors that each node possesses
  B <- B +adjmat1;
  diag(B) <- 1;
  denomTOM=outer(Nk,Nk,FUN="pmin")+1-adjmat1;
  diag(denomTOM) <- 1;
  1 - B/denomTOM # turn the GTOM matrix into a dissimilarity
}

#function: prepare adjacency matrices
na.zero <- function (x) {
  x[is.na(x)] <- 0
  return(x)
}

#calculate GTOM and hierarchical clustering
adj.list <- lapply(adj.list, na.zero)
tom.list <- lapply(adj.list, GTOMmdist1, m=1)
dist.tom.list <- lapply(tom.list, as.dist)
hclust.list <- lapply(dist.tom.list, hclust, method="ward.D2")
for (i in 1:length(species)){hclust.list[[i]]$labels <- V(graph.list[[i]])$name}
phylo.list <- lapply(hclust.list, as.phylo)

#function: jackknife of modularity Q value
jackknife_Q = function(graph, membership){
  Qi <- vector()
  for (j in 1:ecount(graph)){
    g <- delete_edges(graph, j)
    Qi[j] <- modularity(g, membership)
  }
  ss <- sum((Qi-mean(Qi))^2)
  n <- (ecount(graph)-1)/ecount(graph)
  Q.error <- sqrt(n*ss)
  return(Q.error)
}
#best partition based on Q max
best.partition <- vector()
for (i in 1:length(species)){
  Qvalue <- vector()
  for (j in 1:vcount(graph.list[[i]])){
    Qvalue[j] <- modularity(graph.list[[i]], cutree(hclust.list[[i]], k=j))
  }
  best.partition[i] <- which(Qvalue==max(Qvalue))
}
#function: Wilcox test to evaluate modules
community.significance.test <- function(graph, vids, ...) {
  subgraph <- induced_subgraph(graph, vids)
  indegrees <- degree(subgraph)
  outdegrees <- degree(graph, vids) - indegrees
  wilcox.test(indegrees, outdegrees, alternative="greater")
}
#partition based on statistical significance
Ho_modules_pvalue <- list()
for (i in 1:length(species)){
  graph <- graph.list[[i]]
  tree <- phylo.list[[i]]
  tipN <- vcount(graph)
  intN <- tipN-1
  Ho_modules_pvalue_v <- vector()
  for (j in 1:intN){
    Ho_m <- extract.clade(tree, node=(tipN+j)) # get all subtrees
    is_tip <- Ho_m$edge[,2] <= length(Ho_m$tip.label)
    ordered_tips <- Ho_m$edge[is_tip, 2]
    who <- Ho_m$tip.label[ordered_tips]
    index <- which((V(graph)$name %in% who)==TRUE)
    Ho_mp <- community.significance.test(graph, vids=index)
    Ho_modules_pvalue_v[j] <- Ho_mp$p.value
  }
  Ho_modules_pvalue[[i]] <- Ho_modules_pvalue_v
}
#dendrogram plots
for (i in 1:length(species)){
  plotTree(phylo.list[[i]], lwd=0.5, mar=c(1.1,1.1,1.1,1.1))
  # p-value groups
  sign <- which(Ho_modules_pvalue[[i]]<0.05)
  bs <- Ho_modules_pvalue[[i]][sign]
  co <- c("black", "grey", "white")
  p <- character(length(sign))
  p[bs < 0.001] <- co[1]
  p[bs >= 0.001 & bs < 0.01] <- co[2]
  p[bs >= 0.01 & bs < 0.05] <- co[3]
  nodelabels(node=(sign+vcount(graph.list[[i]])), pch=21, bg=p, cex=2)
  nodelabels(phylo.list[[i]]$node.label, node=(sign+vcount(graph.list[[i]])), adj=c(1.1,-
                                                                                      0.7),frame="none")
  #Qmax groups
  obj <- ltt(phylo.list[[i]], plot=FALSE)
  k <- best.partition[i]
  h <- mean(obj$times[c(which(obj$ltt==k), which(obj$ltt==(k+1)))])
  lines(rep(h,2), par()$usr[3:4], col="red", lty="dashed")
  title(main=paste("Modularity of the skull network of", species[i]))
}
#groping bones by module
members.list <- list()
for (i in 1:length(species)){
  n <- 2
  p <- 0
  end <- FALSE
  while (end==FALSE){
    members <- cutree(hclust.list[[i]], n)
    for (j in 1:n){p[j] <- community.significance.test(graph.list[[i]], vids=(members==j))$p.value}
    if (all(p<0.05)==TRUE){
      n <- n+1
    } else {
      n <- n-1
      p <- 0
      members <- cutree(hclust.list[[i]], n)
      for (j in 1:n){p[j] <- community.significance.test(graph.list[[i]], vids=(members==j))$p.value}
      end <- TRUE
    }
  }
  members.list[[i]] <- members
}
#modules information
modules <- matrix(NA, nrow=length(species), ncol=4)
rownames(modules) <- species
colnames(modules) <- c("S Modules", "Q Modules", "Qmax", "Qmax error")
for (i in 1:length(species)){
  modules[i,1] <- max(members.list[[i]])
  membership <- cutree(hclust.list[[i]], k=best.partition[i])
  modules[i,2] <- best.partition[i]
  modules[i,3] <- modularity(graph.list[[i]], membership)
  modules[i,4] <- jackknife_Q(graph.list[[i]], membership)
}
