# Supplementary material for: Anatomical network analyses reveal evolutionary integration and modularity in the lizards skull
Source: Sci Rep. 2022 Sep 5;12:14429. doi: 10.1038/s41598-022-18222-8 (PMC9445097; doi:10.1038/s41598-022-18222-8)
Supplement: Supplementary file 6 — Supplementary Information 6. [file 41598_2022_18222_MOESM6_ESM.nex]

#NEXUS
[written Sat Jun 26 01:00:19 JST 2021 by Mesquite  version 3.61 (build 927) at LAPTOP-LDGJKFO4/192.168.0.32]

BEGIN TAXA;
	TITLE Taxa;
	DIMENSIONS NTAX=58;
	TAXLABELS
		Sphenodon Dibamus Phyllurus Delma Oedura Strophurus Diplodactylus Coleonyx Goniurosaurus Pristurus Gonatodes Ptyodactylus Homonota Tarentola Gekko Cyrtodactylus Xantusia Lepidophyma Zonosaurus Platysaurus Cordylus Tropidophorus Trachylepis Tupinambis Rhineura Bipes Trogonophis Amphisbaena Takydromus Lacerta Xenosaurus Heloderma Anniella Ophisaurus Elgaria Abronia Shinisaurus 'V_niloticus' 'V_komodoensis' Brookesia Rhampholeon Leiolepis Pogona Agama Draco Dipsosaurus Cyclura Leiocephalus Crotaphytus Phrynosoma Polychrus Enyalioides Oplurus Urostrophus Phymaturus Liolaemus Basiliscus Anolis 
	;

END;


BEGIN TREES;
	Title Imported_trees;
	ID 017a43b998a01;
	LINK Taxa = Taxa;
	TRANSLATE
[0] 		1 Sphenodon,
[1] 		2 Dibamus,
[2] 		3 Phyllurus,
[3] 		4 Delma,
[4] 		5 Oedura,
[5] 		6 Strophurus,
[6] 		7 Diplodactylus,
[7] 		8 Coleonyx,
[8] 		9 Goniurosaurus,
[9] 		10 Pristurus,
[10] 		11 Gonatodes,
[11] 		12 Ptyodactylus,
[12] 		13 Homonota,
[13] 		14 Tarentola,
[14] 		15 Gekko,
[15] 		16 Cyrtodactylus,
[16] 		17 Xantusia,
[17] 		18 Lepidophyma,
[18] 		19 Zonosaurus,
[19] 		20 Platysaurus,
[20] 		21 Cordylus,
[21] 		22 Tropidophorus,
[22] 		23 Trachylepis,
[23] 		24 Tupinambis,
[24] 		25 Rhineura,
[25] 		26 Bipes,
[26] 		27 Trogonophis,
[27] 		28 Amphisbaena,
[28] 		29 Takydromus,
[29] 		30 Lacerta,
[30] 		31 Xenosaurus,
[31] 		32 Heloderma,
[32] 		33 Anniella,
[33] 		34 Ophisaurus,
[34] 		35 Elgaria,
[35] 		36 Abronia,
[36] 		37 Shinisaurus,
[37] 		38 'V_niloticus',
[38] 		39 'V_komodoensis',
[39] 		40 Brookesia,
[40] 		41 Rhampholeon,
[41] 		42 Leiolepis,
[42] 		43 Pogona,
[43] 		44 Agama,
[44] 		45 Draco,
[45] 		46 Dipsosaurus,
[46] 		47 Cyclura,
[47] 		48 Leiocephalus,
[48] 		49 Crotaphytus,
[49] 		50 Phrynosoma,
[50] 		51 Polychrus,
[51] 		52 Enyalioides,
[52] 		53 Oplurus,
[53] 		54 Urostrophus,
[54] 		55 Phymaturus,
[55] 		56 Liolaemus,
[56] 		57 Basiliscus,
[57] 		58 Anolis;
	TREE Imported_tree_1 = (1:0.45162562605,(2:0.5049283246499999,((((3:0.19255894837999998,4:0.2680432919800001)77:0.013949978450000122,((5:0.12006719611999994,6:0.17607680705100004)99:0.019991160719999956,7:0.229135029936)72:0.16738228486700002)100:0.19656451549999998,((8:0.24666387082000008,9:0.31600635709)100:0.09947687047000009,((10:0.58279993979,11:0.3678485228399999)100:0.03993378587999996,((12:0.4196134358450001,(13:0.45381694729,14:0.34750737105000007)92:0.010643062310000007)100:0.033615109609999916,(15:0.3146948863,16:0.387251483868)99:0.032504468149999965)100:0.039055934939999926)100:0.05834141260000014)39:0.011672934469999952)100:0.20243946609999997,((((17:0.17976219974600005,18:0.20350506060999995)100:0.2526213049,(19:0.24613988092000005,(20:0.23128284689699996,21:0.190043205283)100:0.08111347004000002)100:0.13218941969999998)99:0.025723988099999984,(22:0.3035004033709999,23:0.3468160723989999)100:0.18714546844300006)100:0.03877858991000016,((24:0.70965196026,((25:0.30478995200000003,(26:0.32900702305999996,(27:0.18809466530999996,28:0.31935666931000006)100:0.08817358017900012)100:0.2442669808000001)99:0.03491317513999981,(29:0.26410474378000004,30:0.14283828293500012)58:0.2820263296819999)100:0.05489051387000021)100:0.038497659119999916,(((31:0.2563840127899999,(32:0.2544135459,(33:0.16411265433,(34:0.15633523536900007,(35:0.06655873440099991,36:0.14638262740499997)100:0.05481591237999994)100:0.05256493479000002)100:0.11306413829999995)95:0.021066616729999987)100:0.03182593605000017,(37:0.21793729779999993,(38:0.149493478076,39:0.15878132348899998)100:0.38397952619999987)94:0.029705927310000213)100:0.11155722029999993,(((40:0.24245334254000006,41:0.4427973099010001)8:0.25171463245000003,(42:0.32367960025600007,(43:0.4092904222370001,(44:0.645922572413,45:0.4981163474399999)100:0.038531963940000025)100:0.06478931114000008)96:0.0699244015099999)100:0.23573935940000001,((46:0.1653849544,47:0.21269631272099987)100:0.07833235808000005,(48:0.29407699964,((49:0.21097858062000008,50:0.27382899620400003)87:0.011599027549999974,((51:0.24840089513000008,52:0.2074369027859999)99:0.02479733048999999,(((53:0.23902066125,54:0.2736053570900001)99:0.021951475750000005,(55:0.15043062970999999,56:0.21881803004400002)95:0.07532046473000009)95:0.011999126430000007,(57:0.18490246652000009,58:0.3661772271900001)99:0.018430446889999952)16:0.005862432959999997)63:0.007397851521000032)81:0.00895989015099996)54:0.009125701112000062)72:0.14520095747999995)100:0.04071679222000002)79:0.02816342182999998)100:0.046863198280000073)100:0.021846167409999895)95:0.045851667139999996):0.45162562605);

END;


Begin MESQUITE;
		MESQUITESCRIPTVERSION 2;
		TITLE AUTO;
		tell ProjectCoordinator;
		timeSaved 1624636819937;
		getEmployee #mesquite.minimal.ManageTaxa.ManageTaxa;
		tell It;
			setID 0 1239960355194894032;
		endTell;
		getWindow;
		tell It;
			suppress;
			setResourcesState false false 100;
			setPopoutState 300;
			setExplanationSize 0;
			setAnnotationSize 0;
			setFontIncAnnot 0;
			setFontIncExp 0;
			setSize 853 557;
			setLocation -13 2;
			setFont SanSerif;
			setFontSize 10;
			getToolPalette;
			tell It;
			endTell;
			desuppress;
		endTell;
		getEmployee  #mesquite.minimal.ManageTaxa.ManageTaxa;
		tell It;
			showTaxa #1239960355194894032 #mesquite.lists.TaxonList.TaxonList;
			tell It;
				setTaxa #1239960355194894032;
				getWindow;
				tell It;
					useTargetValue off;
					setTargetValue ;
					newAssistant  #mesquite.lists.TaxonListCurrPartition.TaxonListCurrPartition;
					getTable;
					tell It;
						rowNamesWidth 144;
					endTell;
					setExplanationSize 30;
					setAnnotationSize 20;
					setFontIncAnnot 0;
					setFontIncExp 0;
					setSize 753 485;
					setLocation -13 2;
					setFont SanSerif;
					setFontSize 10;
					getToolPalette;
					tell It;
						setTool mesquite.lists.TaxonList.TaxonListWindow.ibeam;
					endTell;
					setActive;
				endTell;
				showWindow;
				getEmployee #mesquite.lists.ColorTaxon.ColorTaxon;
				tell It;
					setColor Red;
					removeColor off;
				endTell;
				getEmployee #mesquite.lists.TaxonListAnnotPanel.TaxonListAnnotPanel;
				tell It;
					togglePanel off;
				endTell;
			endTell;
		endTell;
		endTell;
end;
